# Supplementary material for: Genome sequencing and comparative genome analysis of Rhizoctonia solani AG-3
Source: Front Microbiol. 2024 Apr 4;15:1360524. doi: 10.3389/fmicb.2024.1360524 (PMC11024465; doi:10.3389/fmicb.2024.1360524)
Supplement: Supplementary file 2 [file Table_2.xlsx]

## Sheet: Feuil1
Supplementary Table 1. Pathogenicity-related genes in the genome of 3T-1, MJ-102, and Rhs1AP
Description
Sheet 1: carbohydrate-active enzymes of 3T-1
Sheet 2: carbohydrate-active enzymes of MJ-102
Sheet 3: carbohydrate-active enzymes of Rhs1AP
Sheet 4: Cytochrome P450s of 3T-1
Sheet 5: Cytochrome P450s of MJ-102
Sheet 6: Cytochrome P450s of Rhs1AP
Sheet 7: Gene clusters for secondary metabolites of 3T-1
Sheet 8: Gene clusters for secondary metabolites of MJ-102
Sheet 9: Gene clusters for secondary metabolites of Rhs1AP
Sheet 10: pathogen-host interactions gene of 3T-1
Sheet11: pathogen-host interactions gene of MJ-102
Sheet 12: pathogen-host interactions gene of Rhs1AP
Sheet 13: Effector of 3T-1
Sheet 14: Effector of MJ-102
Sheet 15: Effector of Rhs1AP
Sheet 16: Gene family

## Sheet: Sheet1
protein_id:EVM0000011.1
hmm_num:1
protein_id	CAZyme_family	protein_length	protein_start	protien_end	hmm_length	hmm_start	hmm_end	e-value	coverage
EVM0000011.1	GH15.hmm	702	301	691	361	2	360	1.7e-72	0.99169
protein_id:EVM0000015.1
hmm_num:1
protein_id	CAZyme_family	protein_length	protein_start	protien_end	hmm_length	hmm_start	hmm_end	e-value	coverage
EVM0000015.1	GH51.hmm	521	4	514	630	85	539	5.8e-123	0.720635
protein_id:EVM0000032.1
hmm_num:1
protein_id	CAZyme_family	protein_length	protein_start	protien_end	hmm_length	hmm_start	hmm_end	e-value	coverage
EVM0000032.1	GH43.hmm	314	33	311	248	12	247	3.8e-51	0.947581
protein_id:EVM0000033.1
hmm_num:2
protein_id	CAZyme_family	protein_length	protein_start	protien_end	hmm_length	hmm_start	hmm_end	e-value	coverage
EVM0000033.1	GH15.hmm	1335	507	864	361	2	353	1.9e-68	0.972299
EVM0000033.1	GT20.hmm	1335	868	1321	475	12	473	8.2e-163	0.970526
protein_id:EVM0000048.1
hmm_num:1
protein_id	CAZyme_family	protein_length	protein_start	protien_end	hmm_length	hmm_start	hmm_end	e-value	coverage
EVM0000048.1	GH79.hmm	651	84	536	455	3	426	4.8e-59	0.92967
protein_id:EVM0000051.1
hmm_num:1
protein_id	CAZyme_family	protein_length	protein_start	protien_end	hmm_length	hmm_start	hmm_end	e-value	coverage
EVM0000051.1	AA3.hmm	604	76	597	618	87	395	2.8e-21	0.498382
protein_id:EVM0000060.1
hmm_num:1
protein_id	CAZyme_family	protein_length	protein_start	protien_end	hmm_length	hmm_start	hmm_end	e-value	coverage
EVM0000060.1	CE12.hmm	256	21	231	210	2	209	6.7e-51	0.985714
protein_id:EVM0000103.1
hmm_num:2
protein_id	CAZyme_family	protein_length	protein_start	protien_end	hmm_length	hmm_start	hmm_end	e-value	coverage
EVM0000103.1	GH16.hmm	1078	247	392	189	4	116	5.2e-12	0.592593
EVM0000103.1	GH16.hmm	1078	434	599	189	93	189	1.8e-12	0.507937
protein_id:EVM0000112.1
hmm_num:1
protein_id	CAZyme_family	protein_length	protein_start	protien_end	hmm_length	hmm_start	hmm_end	e-value	coverage
EVM0000112.1	GH18.hmm	477	121	463	296	5	283	9.3e-44	0.939189
protein_id:EVM0000129.1
hmm_num:1
protein_id	CAZyme_family	protein_length	protein_start	protien_end	hmm_length	hmm_start	hmm_end	e-value	coverage
EVM0000129.1	GH30.hmm	702	10	307	417	60	353	6.9e-72	0.702638
protein_id:EVM0000159.1
hmm_num:1
protein_id	CAZyme_family	protein_length	protein_start	protien_end	hmm_length	hmm_start	hmm_end	e-value	coverage
EVM0000159.1	GT1.hmm	830	267	564	382	97	379	9.8e-47	0.73822
protein_id:EVM0000170.1
hmm_num:1
protein_id	CAZyme_family	protein_length	protein_start	protien_end	hmm_length	hmm_start	hmm_end	e-value	coverage
EVM0000170.1	CE4.hmm	256	46	165	130	8	121	2.3e-27	0.869231
protein_id:EVM0000174.1
hmm_num:1
protein_id	CAZyme_family	protein_length	protein_start	protien_end	hmm_length	hmm_start	hmm_end	e-value	coverage
EVM0000174.1	CE8.hmm	312	32	292	288	8	273	1.9e-63	0.920139
protein_id:EVM0000190.1
hmm_num:1
protein_id	CAZyme_family	protein_length	protein_start	protien_end	hmm_length	hmm_start	hmm_end	e-value	coverage
EVM0000190.1	GH27.hmm	530	110	366	375	120	375	6.3e-79	0.68
protein_id:EVM0000192.1
hmm_num:1
protein_id	CAZyme_family	protein_length	protein_start	protien_end	hmm_length	hmm_start	hmm_end	e-value	coverage
EVM0000192.1	GT32.hmm	370	107	182	90	8	88	1.7e-18	0.888889
protein_id:EVM0000226.1
hmm_num:2
protein_id	CAZyme_family	protein_length	protein_start	protien_end	hmm_length	hmm_start	hmm_end	e-value	coverage
EVM0000226.1	GH47.hmm	1136	86	534	446	1	413	1.5e-115	0.923767
EVM0000226.1	GH105.hmm	1136	835	1021	332	81	254	4.8e-25	0.521084
protein_id:EVM0000249.1
hmm_num:2
protein_id	CAZyme_family	protein_length	protein_start	protien_end	hmm_length	hmm_start	hmm_end	e-value	coverage
EVM0000249.1	CBM1.hmm	426	21	48	29	2	29	5e-12	0.931034
EVM0000249.1	GH5.hmm	426	98	367	275	12	238	5.4e-37	0.821818
protein_id:EVM0000261.1
hmm_num:1
protein_id	CAZyme_family	protein_length	protein_start	protien_end	hmm_length	hmm_start	hmm_end	e-value	coverage
EVM0000261.1	GT68.hmm	577	155	550	350	35	325	2.2e-09	0.828571
protein_id:EVM0000273.1
hmm_num:1
protein_id	CAZyme_family	protein_length	protein_start	protien_end	hmm_length	hmm_start	hmm_end	e-value	coverage
EVM0000273.1	AA3.hmm	836	311	833	618	87	398	2.1e-62	0.503236
protein_id:EVM0000281.1
hmm_num:3
protein_id	CAZyme_family	protein_length	protein_start	protien_end	hmm_length	hmm_start	hmm_end	e-value	coverage
EVM0000281.1	CBM5.hmm	299	121	158	40	4	40	1.3e-06	0.9
EVM0000281.1	CBM5.hmm	299	211	234	40	17	40	0.00014	0.575
EVM0000281.1	CBM5.hmm	299	265	293	40	12	40	7e-08	0.7
protein_id:EVM0000299.1
hmm_num:1
protein_id	CAZyme_family	protein_length	protein_start	protien_end	hmm_length	hmm_start	hmm_end	e-value	coverage
EVM0000299.1	GH43.hmm	1653	3	309	248	1	247	3e-54	0.991935
protein_id:EVM0000314.1
hmm_num:2
protein_id	CAZyme_family	protein_length	protein_start	protien_end	hmm_length	hmm_start	hmm_end	e-value	coverage
EVM0000314.1	GH18.hmm	1328	98	445	296	3	286	3.1e-72	0.956081
EVM0000314.1	GT1.hmm	1328	750	1057	382	96	371	5.1e-49	0.719895
protein_id:EVM0000319.1
hmm_num:1
protein_id	CAZyme_family	protein_length	protein_start	protien_end	hmm_length	hmm_start	hmm_end	e-value	coverage
EVM0000319.1	CE10.hmm	372	59	274	341	94	278	8.6e-07	0.539589
protein_id:EVM0000324.1
hmm_num:1
protein_id	CAZyme_family	protein_length	protein_start	protien_end	hmm_length	hmm_start	hmm_end	e-value	coverage
EVM0000324.1	CE12.hmm	260	22	231	210	2	208	1.6e-49	0.980952
protein_id:EVM0000334.1
hmm_num:1
protein_id	CAZyme_family	protein_length	protein_start	protien_end	hmm_length	hmm_start	hmm_end	e-value	coverage
EVM0000334.1	GH131.hmm	310	21	302	255	1	253	2.4e-65	0.988235
protein_id:EVM0000342.1
hmm_num:1
protein_id	CAZyme_family	protein_length	protein_start	protien_end	hmm_length	hmm_start	hmm_end	e-value	coverage
EVM0000342.1	AA4.hmm	534	134	287	522	72	239	2.7e-13	0.319923
protein_id:EVM0000345.1
hmm_num:1
protein_id	CAZyme_family	protein_length	protein_start	protien_end	hmm_length	hmm_start	hmm_end	e-value	coverage
EVM0000345.1	GT2.hmm	876	204	436	168	2	165	1.3e-07	0.970238
protein_id:EVM0000351.1
hmm_num:1
protein_id	CAZyme_family	protein_length	protein_start	protien_end	hmm_length	hmm_start	hmm_end	e-value	coverage
EVM0000351.1	PL8.hmm	775	392	622	259	2	242	1.7e-48	0.926641
protein_id:EVM0000366.1
hmm_num:1
protein_id	CAZyme_family	protein_length	protein_start	protien_end	hmm_length	hmm_start	hmm_end	e-value	coverage
EVM0000366.1	GH127.hmm	649	346	547	524	315	523	2.6e-17	0.396947
protein_id:EVM0000407.1
hmm_num:1
protein_id	CAZyme_family	protein_length	protein_start	protien_end	hmm_length	hmm_start	hmm_end	e-value	coverage
EVM0000407.1	GH9.hmm	570	48	491	418	2	418	9.7e-88	0.995215
protein_id:EVM0000413.1
hmm_num:3
protein_id	CAZyme_family	protein_length	protein_start	protien_end	hmm_length	hmm_start	hmm_end	e-value	coverage
EVM0000413.1	CE9.hmm	1486	11	271	373	2	233	1.1e-58	0.619303
EVM0000413.1	CE9.hmm	1486	369	510	373	235	373	5.2e-41	0.369973
EVM0000413.1	CBM13.hmm	1486	1255	1378	188	5	136	1.4e-11	0.696809
protein_id:EVM0000415.1
hmm_num:1
protein_id	CAZyme_family	protein_length	protein_start	protien_end	hmm_length	hmm_start	hmm_end	e-value	coverage
EVM0000415.1	GT1.hmm	771	312	519	382	193	380	1.1e-39	0.489529
protein_id:EVM0000418.1
hmm_num:1
protein_id	CAZyme_family	protein_length	protein_start	protien_end	hmm_length	hmm_start	hmm_end	e-value	coverage
EVM0000418.1	CE10.hmm	343	76	341	341	94	334	8.4e-35	0.703812
protein_id:EVM0000419.1
hmm_num:2
protein_id	CAZyme_family	protein_length	protein_start	protien_end	hmm_length	hmm_start	hmm_end	e-value	coverage
EVM0000419.1	GH7.hmm	488	19	427	415	1	414	4.3e-177	0.995181
EVM0000419.1	CBM1.hmm	488	457	483	29	2	29	1.4e-11	0.931034
protein_id:EVM0000429.1
hmm_num:1
protein_id	CAZyme_family	protein_length	protein_start	protien_end	hmm_length	hmm_start	hmm_end	e-value	coverage
EVM0000429.1	AA7.hmm	556	113	324	458	15	213	1.4e-45	0.432314
protein_id:EVM0000431.1
hmm_num:1
protein_id	CAZyme_family	protein_length	protein_start	protien_end	hmm_length	hmm_start	hmm_end	e-value	coverage
EVM0000431.1	GT1.hmm	496	183	407	382	122	324	1.1e-24	0.528796
protein_id:EVM0000449.1
hmm_num:1
protein_id	CAZyme_family	protein_length	protein_start	protien_end	hmm_length	hmm_start	hmm_end	e-value	coverage
EVM0000449.1	GH16.hmm	378	145	328	189	12	150	1.2e-15	0.730159
protein_id:EVM0000465.1
hmm_num:1
protein_id	CAZyme_family	protein_length	protein_start	protien_end	hmm_length	hmm_start	hmm_end	e-value	coverage
EVM0000465.1	AA6.hmm	202	4	198	195	1	194	4.2e-81	0.989744
protein_id:EVM0000470.1
hmm_num:1
protein_id	CAZyme_family	protein_length	protein_start	protien_end	hmm_length	hmm_start	hmm_end	e-value	coverage
EVM0000470.1	GH10.hmm	321	22	318	303	2	302	7.7e-103	0.990099
protein_id:EVM0000483.1
hmm_num:1
protein_id	CAZyme_family	protein_length	protein_start	protien_end	hmm_length	hmm_start	hmm_end	e-value	coverage
EVM0000483.1	GH47.hmm	516	77	412	446	1	314	1.1e-95	0.701794
protein_id:EVM0000488.1
hmm_num:1
protein_id	CAZyme_family	protein_length	protein_start	protien_end	hmm_length	hmm_start	hmm_end	e-value	coverage
EVM0000488.1	PL4.hmm	499	26	481	567	24	559	3.3e-99	0.943563
protein_id:EVM0000513.1
hmm_num:3
protein_id	CAZyme_family	protein_length	protein_start	protien_end	hmm_length	hmm_start	hmm_end	e-value	coverage
EVM0000513.1	GH10.hmm	772	33	336	303	5	303	1.4e-92	0.983498
EVM0000513.1	CBM1.hmm	772	385	412	29	2	29	3.1e-11	0.931034
EVM0000513.1	GH10.hmm	772	452	760	303	6	303	3.1e-100	0.980198
protein_id:EVM0000525.1
hmm_num:1
protein_id	CAZyme_family	protein_length	protein_start	protien_end	hmm_length	hmm_start	hmm_end	e-value	coverage
EVM0000525.1	CBM13.hmm	141	46	139	188	40	137	3.1e-06	0.515957
protein_id:EVM0000526.1
hmm_num:1
protein_id	CAZyme_family	protein_length	protein_start	protien_end	hmm_length	hmm_start	hmm_end	e-value	coverage
EVM0000526.1	CE10.hmm	492	96	220	341	76	185	6.8e-28	0.319648
protein_id:EVM0000540.1
hmm_num:1
protein_id	CAZyme_family	protein_length	protein_start	protien_end	hmm_length	hmm_start	hmm_end	e-value	coverage
EVM0000540.1	PL1.hmm	388	102	301	202	19	200	1.7e-50	0.89604
protein_id:EVM0000548.1
hmm_num:1
protein_id	CAZyme_family	protein_length	protein_start	protien_end	hmm_length	hmm_start	hmm_end	e-value	coverage
EVM0000548.1	GH63.hmm	1095	578	1030	570	349	558	1.4e-16	0.366667
protein_id:EVM0000571.1
hmm_num:2
protein_id	CAZyme_family	protein_length	protein_start	protien_end	hmm_length	hmm_start	hmm_end	e-value	coverage
EVM0000571.1	CBM18.hmm	373	26	55	38	7	35	3.4e-07	0.736842
EVM0000571.1	GH16.hmm	373	103	273	189	29	176	1.2e-24	0.777778
protein_id:EVM0000601.1
hmm_num:1
protein_id	CAZyme_family	protein_length	protein_start	protien_end	hmm_length	hmm_start	hmm_end	e-value	coverage
EVM0000601.1	GT39.hmm	917	72	312	223	2	223	8.9e-72	0.991031
protein_id:EVM0000623.1
hmm_num:1
protein_id	CAZyme_family	protein_length	protein_start	protien_end	hmm_length	hmm_start	hmm_end	e-value	coverage
EVM0000623.1	CE10.hmm	573	147	377	341	69	278	4.5e-34	0.612903
protein_id:EVM0000650.1
hmm_num:1
protein_id	CAZyme_family	protein_length	protein_start	protien_end	hmm_length	hmm_start	hmm_end	e-value	coverage
EVM0000650.1	GH5.hmm	543	84	254	275	24	158	2.8e-19	0.487273
protein_id:EVM0000697.1
hmm_num:1
protein_id	CAZyme_family	protein_length	protein_start	protien_end	hmm_length	hmm_start	hmm_end	e-value	coverage
EVM0000697.1	PL3.hmm	257	48	237	197	5	197	9.8e-71	0.974619
protein_id:EVM0000713.1
hmm_num:1
protein_id	CAZyme_family	protein_length	protein_start	protien_end	hmm_length	hmm_start	hmm_end	e-value	coverage
EVM0000713.1	GH32.hmm	690	69	449	293	1	284	6.2e-53	0.96587
protein_id:EVM0000719.1
hmm_num:1
protein_id	CAZyme_family	protein_length	protein_start	protien_end	hmm_length	hmm_start	hmm_end	e-value	coverage
EVM0000719.1	GH16.hmm	680	289	630	189	4	189	1.2e-18	0.978836
protein_id:EVM0000724.1
hmm_num:1
protein_id	CAZyme_family	protein_length	protein_start	protien_end	hmm_length	hmm_start	hmm_end	e-value	coverage
EVM0000724.1	GH3.hmm	840	151	356	216	4	216	8.4e-60	0.981481
protein_id:EVM0000757.1
hmm_num:1
protein_id	CAZyme_family	protein_length	protein_start	protien_end	hmm_length	hmm_start	hmm_end	e-value	coverage
EVM0000757.1	PL8.hmm	799	390	627	259	2	244	6e-45	0.934363
protein_id:EVM0000760.1
hmm_num:1
protein_id	CAZyme_family	protein_length	protein_start	protien_end	hmm_length	hmm_start	hmm_end	e-value	coverage
EVM0000760.1	GH5.hmm	702	279	586	275	29	272	1.3e-23	0.883636
protein_id:EVM0000769.1
hmm_num:1
protein_id	CAZyme_family	protein_length	protein_start	protien_end	hmm_length	hmm_start	hmm_end	e-value	coverage
EVM0000769.1	CBM5.hmm	219	174	213	40	3	40	2.2e-12	0.925
protein_id:EVM0000771.1
hmm_num:1
protein_id	CAZyme_family	protein_length	protein_start	protien_end	hmm_length	hmm_start	hmm_end	e-value	coverage
EVM0000771.1	CBM50.hmm	548	357	402	40	1	39	4.8e-07	0.95
protein_id:EVM0000785.1
hmm_num:2
protein_id	CAZyme_family	protein_length	protein_start	protien_end	hmm_length	hmm_start	hmm_end	e-value	coverage
EVM0000785.1	GH15.hmm	1014	71	472	361	15	359	1.2e-71	0.952909
EVM0000785.1	CBM20.hmm	1014	512	575	90	12	78	2.5e-17	0.733333
protein_id:EVM0000795.1
hmm_num:1
protein_id	CAZyme_family	protein_length	protein_start	protien_end	hmm_length	hmm_start	hmm_end	e-value	coverage
EVM0000795.1	PL1.hmm	315	73	255	202	22	201	7.3e-49	0.886139
protein_id:EVM0000803.1
hmm_num:1
protein_id	CAZyme_family	protein_length	protein_start	protien_end	hmm_length	hmm_start	hmm_end	e-value	coverage
EVM0000803.1	CBM21.hmm	395	269	385	107	8	106	1.1e-21	0.915888
protein_id:EVM0000809.1
hmm_num:1
protein_id	CAZyme_family	protein_length	protein_start	protien_end	hmm_length	hmm_start	hmm_end	e-value	coverage
EVM0000809.1	PL3.hmm	269	59	249	197	4	197	2.4e-69	0.979695
protein_id:EVM0000826.1
hmm_num:1
protein_id	CAZyme_family	protein_length	protein_start	protien_end	hmm_length	hmm_start	hmm_end	e-value	coverage
EVM0000826.1	GH128.hmm	325	49	275	224	5	224	1e-71	0.977679
protein_id:EVM0000829.1
hmm_num:1
protein_id	CAZyme_family	protein_length	protein_start	protien_end	hmm_length	hmm_start	hmm_end	e-value	coverage
EVM0000829.1	GH35.hmm	975	80	394	307	1	303	1e-67	0.983713
protein_id:EVM0000831.1
hmm_num:1
protein_id	CAZyme_family	protein_length	protein_start	protien_end	hmm_length	hmm_start	hmm_end	e-value	coverage
EVM0000831.1	AA2.hmm	539	65	246	255	20	195	1.2e-36	0.686275
protein_id:EVM0000849.1
hmm_num:1
protein_id	CAZyme_family	protein_length	protein_start	protien_end	hmm_length	hmm_start	hmm_end	e-value	coverage
EVM0000849.1	GH12.hmm	259	108	257	156	1	155	9.9e-42	0.987179
protein_id:EVM0000857.1
hmm_num:1
protein_id	CAZyme_family	protein_length	protein_start	protien_end	hmm_length	hmm_start	hmm_end	e-value	coverage
EVM0000857.1	GH47.hmm	530	40	478	446	2	445	1.3e-115	0.993274
protein_id:EVM0000874.1
hmm_num:1
protein_id	CAZyme_family	protein_length	protein_start	protien_end	hmm_length	hmm_start	hmm_end	e-value	coverage
EVM0000874.1	GT8.hmm	1044	9	288	257	25	254	4.5e-19	0.891051
protein_id:EVM0000875.1
hmm_num:1
protein_id	CAZyme_family	protein_length	protein_start	protien_end	hmm_length	hmm_start	hmm_end	e-value	coverage
EVM0000875.1	AA3.hmm	600	3	596	618	85	402	1.6e-83	0.512945
protein_id:EVM0000882.1
hmm_num:1
protein_id	CAZyme_family	protein_length	protein_start	protien_end	hmm_length	hmm_start	hmm_end	e-value	coverage
EVM0000882.1	CE14.hmm	1027	620	726	124	11	124	1.5e-12	0.91129
protein_id:EVM0000885.1
hmm_num:1
protein_id	CAZyme_family	protein_length	protein_start	protien_end	hmm_length	hmm_start	hmm_end	e-value	coverage
EVM0000885.1	AA9.hmm	349	7	240	220	2	212	2.4e-51	0.954545
protein_id:EVM0000898.1
hmm_num:1
protein_id	CAZyme_family	protein_length	protein_start	protien_end	hmm_length	hmm_start	hmm_end	e-value	coverage
EVM0000898.1	GT2.hmm	979	599	757	168	2	162	2.1e-12	0.952381
protein_id:EVM0000909.1
hmm_num:1
protein_id	CAZyme_family	protein_length	protein_start	protien_end	hmm_length	hmm_start	hmm_end	e-value	coverage
EVM0000909.1	AA5.hmm	755	27	650	1281	560	1074	5.1e-142	0.401249
protein_id:EVM0000920.1
hmm_num:1
protein_id	CAZyme_family	protein_length	protein_start	protien_end	hmm_length	hmm_start	hmm_end	e-value	coverage
EVM0000920.1	GT1.hmm	513	269	425	382	204	325	1.3e-24	0.316754
protein_id:EVM0000935.1
hmm_num:1
protein_id	CAZyme_family	protein_length	protein_start	protien_end	hmm_length	hmm_start	hmm_end	e-value	coverage
EVM0000935.1	PL3.hmm	253	45	236	197	2	197	5.4e-74	0.989848
protein_id:EVM0000944.1
hmm_num:1
protein_id	CAZyme_family	protein_length	protein_start	protien_end	hmm_length	hmm_start	hmm_end	e-value	coverage
EVM0000944.1	AA3.hmm	670	29	613	618	90	403	9.1e-89	0.506472
protein_id:EVM0000960.1
hmm_num:1
protein_id	CAZyme_family	protein_length	protein_start	protien_end	hmm_length	hmm_start	hmm_end	e-value	coverage
EVM0000960.1	GH28.hmm	438	71	416	325	7	321	3.7e-56	0.966154
protein_id:EVM0000975.1
hmm_num:2
protein_id	CAZyme_family	protein_length	protein_start	protien_end	hmm_length	hmm_start	hmm_end	e-value	coverage
EVM0000975.1	GT31.hmm	2441	684	842	192	1	182	5.8e-19	0.942708
EVM0000975.1	GH74.hmm	2441	1021	1099	233	27	110	4.8e-05	0.356223
protein_id:EVM0001008.1
hmm_num:2
protein_id	CAZyme_family	protein_length	protein_start	protien_end	hmm_length	hmm_start	hmm_end	e-value	coverage
EVM0001008.1	GH13.hmm	2334	102	441	299	12	289	3.3e-15	0.926421
EVM0001008.1	GT5.hmm	2334	1117	1566	472	13	466	3.2e-58	0.959746
protein_id:EVM0001029.1
hmm_num:1
protein_id	CAZyme_family	protein_length	protein_start	protien_end	hmm_length	hmm_start	hmm_end	e-value	coverage
EVM0001029.1	GH5.hmm	459	88	431	275	3	275	6.1e-39	0.989091
protein_id:EVM0001034.1
hmm_num:1
protein_id	CAZyme_family	protein_length	protein_start	protien_end	hmm_length	hmm_start	hmm_end	e-value	coverage
EVM0001034.1	GH28.hmm	358	37	343	325	6	306	5.8e-53	0.923077
protein_id:EVM0001055.1
hmm_num:1
protein_id	CAZyme_family	protein_length	protein_start	protien_end	hmm_length	hmm_start	hmm_end	e-value	coverage
EVM0001055.1	CE4.hmm	463	170	284	130	9	122	1.1e-32	0.869231
protein_id:EVM0001062.1
hmm_num:1
protein_id	CAZyme_family	protein_length	protein_start	protien_end	hmm_length	hmm_start	hmm_end	e-value	coverage
EVM0001062.1	AA9.hmm	1045	817	1026	220	2	218	3e-60	0.981818
protein_id:EVM0001097.1
hmm_num:1
protein_id	CAZyme_family	protein_length	protein_start	protien_end	hmm_length	hmm_start	hmm_end	e-value	coverage
EVM0001097.1	GH31.hmm	1119	331	903	427	2	427	2.7e-111	0.995316
protein_id:EVM0001108.1
hmm_num:2
protein_id	CAZyme_family	protein_length	protein_start	protien_end	hmm_length	hmm_start	hmm_end	e-value	coverage
EVM0001108.1	GT4.hmm	1297	339	499	160	8	156	9.3e-18	0.925
EVM0001108.1	GH130.hmm	1297	1072	1295	296	66	294	4e-56	0.77027
protein_id:EVM0001109.1
hmm_num:1
protein_id	CAZyme_family	protein_length	protein_start	protien_end	hmm_length	hmm_start	hmm_end	e-value	coverage
EVM0001109.1	GH18.hmm	819	52	420	296	6	282	5.3e-60	0.932432
protein_id:EVM0001115.1
hmm_num:1
protein_id	CAZyme_family	protein_length	protein_start	protien_end	hmm_length	hmm_start	hmm_end	e-value	coverage
EVM0001115.1	AA7.hmm	439	64	279	458	4	214	1.7e-48	0.458515
protein_id:EVM0001142.1
hmm_num:1
protein_id	CAZyme_family	protein_length	protein_start	protien_end	hmm_length	hmm_start	hmm_end	e-value	coverage
EVM0001142.1	GH28.hmm	400	43	388	325	5	321	6.1e-66	0.972308
protein_id:EVM0001143.1
hmm_num:1
protein_id	CAZyme_family	protein_length	protein_start	protien_end	hmm_length	hmm_start	hmm_end	e-value	coverage
EVM0001143.1	GH7.hmm	401	61	399	415	68	414	1.5e-123	0.833735
protein_id:EVM0001156.1
hmm_num:1
protein_id	CAZyme_family	protein_length	protein_start	protien_end	hmm_length	hmm_start	hmm_end	e-value	coverage
EVM0001156.1	GT22.hmm	503	10	358	389	75	389	3e-74	0.807198
protein_id:EVM0001157.1
hmm_num:1
protein_id	CAZyme_family	protein_length	protein_start	protien_end	hmm_length	hmm_start	hmm_end	e-value	coverage
EVM0001157.1	AA9.hmm	230	7	215	220	1	220	3.4e-70	0.995455
protein_id:EVM0001233.1
hmm_num:1
protein_id	CAZyme_family	protein_length	protein_start	protien_end	hmm_length	hmm_start	hmm_end	e-value	coverage
EVM0001233.1	AA3.hmm	601	12	598	618	88	399	1.2e-91	0.503236
protein_id:EVM0001241.1
hmm_num:1
protein_id	CAZyme_family	protein_length	protein_start	protien_end	hmm_length	hmm_start	hmm_end	e-value	coverage
EVM0001241.1	CE10.hmm	288	128	269	341	60	205	2.5e-34	0.42522
protein_id:EVM0001253.1
hmm_num:1
protein_id	CAZyme_family	protein_length	protein_start	protien_end	hmm_length	hmm_start	hmm_end	e-value	coverage
EVM0001253.1	GH47.hmm	521	35	480	446	2	438	8.8e-115	0.977578
protein_id:EVM0001263.1
hmm_num:1
protein_id	CAZyme_family	protein_length	protein_start	protien_end	hmm_length	hmm_start	hmm_end	e-value	coverage
EVM0001263.1	GH37.hmm	774	149	723	491	3	489	5.5e-142	0.989817
protein_id:EVM0001285.1
hmm_num:1
protein_id	CAZyme_family	protein_length	protein_start	protien_end	hmm_length	hmm_start	hmm_end	e-value	coverage
EVM0001285.1	GT83.hmm	505	2	346	540	5	369	1.4e-18	0.674074
protein_id:EVM0001330.1
hmm_num:1
protein_id	CAZyme_family	protein_length	protein_start	protien_end	hmm_length	hmm_start	hmm_end	e-value	coverage
EVM0001330.1	CE5.hmm	204	28	202	189	1	188	8.7e-35	0.989418
protein_id:EVM0001343.1
hmm_num:1
protein_id	CAZyme_family	protein_length	protein_start	protien_end	hmm_length	hmm_start	hmm_end	e-value	coverage
EVM0001343.1	CBM21.hmm	802	384	497	107	4	107	5.4e-26	0.962617
protein_id:EVM0001347.1
hmm_num:1
protein_id	CAZyme_family	protein_length	protein_start	protien_end	hmm_length	hmm_start	hmm_end	e-value	coverage
EVM0001347.1	AA5.hmm	1447	366	1057	1281	636	1115	3.7e-112	0.373927
protein_id:EVM0001360.1
hmm_num:1
protein_id	CAZyme_family	protein_length	protein_start	protien_end	hmm_length	hmm_start	hmm_end	e-value	coverage
EVM0001360.1	CE3.hmm	223	24	217	194	2	192	1.1e-59	0.979381
protein_id:EVM0001363.1
hmm_num:1
protein_id	CAZyme_family	protein_length	protein_start	protien_end	hmm_length	hmm_start	hmm_end	e-value	coverage
EVM0001363.1	CE1.hmm	344	31	172	227	22	161	3.8e-06	0.612335
protein_id:EVM0001386.1
hmm_num:1
protein_id	CAZyme_family	protein_length	protein_start	protien_end	hmm_length	hmm_start	hmm_end	e-value	coverage
EVM0001386.1	GT20.hmm	879	94	553	475	37	473	2.2e-152	0.917895
protein_id:EVM0001421.1
hmm_num:1
protein_id	CAZyme_family	protein_length	protein_start	protien_end	hmm_length	hmm_start	hmm_end	e-value	coverage
EVM0001421.1	GT2.hmm	1915	1433	1516	168	79	161	4.1e-14	0.488095
protein_id:EVM0001423.1
hmm_num:1
protein_id	CAZyme_family	protein_length	protein_start	protien_end	hmm_length	hmm_start	hmm_end	e-value	coverage
EVM0001423.1	CE10.hmm	301	49	288	341	81	324	1.1e-44	0.71261
protein_id:EVM0001427.1
hmm_num:1
protein_id	CAZyme_family	protein_length	protein_start	protien_end	hmm_length	hmm_start	hmm_end	e-value	coverage
EVM0001427.1	GH10.hmm	343	48	340	303	2	302	7.8e-104	0.990099
protein_id:EVM0001432.1
hmm_num:1
protein_id	CAZyme_family	protein_length	protein_start	protien_end	hmm_length	hmm_start	hmm_end	e-value	coverage
EVM0001432.1	GH10.hmm	316	22	313	303	2	302	1.7e-104	0.990099
protein_id:EVM0001461.1
hmm_num:1
protein_id	CAZyme_family	protein_length	protein_start	protien_end	hmm_length	hmm_start	hmm_end	e-value	coverage
EVM0001461.1	AA9.hmm	350	7	223	220	2	215	1.9e-60	0.968182
protein_id:EVM0001462.1
hmm_num:1
protein_id	CAZyme_family	protein_length	protein_start	protien_end	hmm_length	hmm_start	hmm_end	e-value	coverage
EVM0001462.1	PL4.hmm	504	15	481	567	4	536	1.4e-116	0.938272
protein_id:EVM0001483.1
hmm_num:1
protein_id	CAZyme_family	protein_length	protein_start	protien_end	hmm_length	hmm_start	hmm_end	e-value	coverage
EVM0001483.1	PL1.hmm	380	102	295	202	18	201	1.1e-51	0.905941
protein_id:EVM0001497.1
hmm_num:1
protein_id	CAZyme_family	protein_length	protein_start	protien_end	hmm_length	hmm_start	hmm_end	e-value	coverage
EVM0001497.1	GH88.hmm	1418	45	392	329	5	326	3.6e-67	0.975684
protein_id:EVM0001499.1
hmm_num:1
protein_id	CAZyme_family	protein_length	protein_start	protien_end	hmm_length	hmm_start	hmm_end	e-value	coverage
EVM0001499.1	CE8.hmm	318	32	297	288	3	272	4.4e-67	0.934028
protein_id:EVM0001501.1
hmm_num:1
protein_id	CAZyme_family	protein_length	protein_start	protien_end	hmm_length	hmm_start	hmm_end	e-value	coverage
EVM0001501.1	CBM32.hmm	156	21	71	124	10	56	1.1e-05	0.370968
protein_id:EVM0001523.1
hmm_num:1
protein_id	CAZyme_family	protein_length	protein_start	protien_end	hmm_length	hmm_start	hmm_end	e-value	coverage
EVM0001523.1	AA11.hmm	188	72	185	191	25	137	7e-06	0.586387
protein_id:EVM0001582.1
hmm_num:1
protein_id	CAZyme_family	protein_length	protein_start	protien_end	hmm_length	hmm_start	hmm_end	e-value	coverage
EVM0001582.1	GH12.hmm	258	112	257	156	2	156	2.6e-40	0.987179
protein_id:EVM0001584.1
hmm_num:1
protein_id	CAZyme_family	protein_length	protein_start	protien_end	hmm_length	hmm_start	hmm_end	e-value	coverage
EVM0001584.1	CE10.hmm	556	90	239	341	72	193	2.6e-32	0.354839
protein_id:EVM0001592.1
hmm_num:1
protein_id	CAZyme_family	protein_length	protein_start	protien_end	hmm_length	hmm_start	hmm_end	e-value	coverage
EVM0001592.1	GH3.hmm	761	81	285	216	3	216	4.3e-43	0.986111
protein_id:EVM0001606.1
hmm_num:1
protein_id	CAZyme_family	protein_length	protein_start	protien_end	hmm_length	hmm_start	hmm_end	e-value	coverage
EVM0001606.1	CE10.hmm	624	50	300	341	72	329	1.6e-65	0.753666
protein_id:EVM0001607.1
hmm_num:1
protein_id	CAZyme_family	protein_length	protein_start	protien_end	hmm_length	hmm_start	hmm_end	e-value	coverage
EVM0001607.1	GH28.hmm	180	5	169	325	151	309	4.3e-32	0.486154
protein_id:EVM0001623.1
hmm_num:1
protein_id	CAZyme_family	protein_length	protein_start	protien_end	hmm_length	hmm_start	hmm_end	e-value	coverage
EVM0001623.1	GT57.hmm	664	237	585	481	141	478	9.4e-67	0.700624
protein_id:EVM0001639.1
hmm_num:2
protein_id	CAZyme_family	protein_length	protein_start	protien_end	hmm_length	hmm_start	hmm_end	e-value	coverage
EVM0001639.1	GH5.hmm	542	84	241	275	27	144	7.8e-20	0.425455
EVM0001639.1	GH5.hmm	542	377	498	275	142	235	2e-06	0.338182
protein_id:EVM0001657.1
hmm_num:1
protein_id	CAZyme_family	protein_length	protein_start	protien_end	hmm_length	hmm_start	hmm_end	e-value	coverage
EVM0001657.1	GT25.hmm	422	243	355	181	59	170	1e-20	0.61326
protein_id:EVM0001659.1
hmm_num:2
protein_id	CAZyme_family	protein_length	protein_start	protien_end	hmm_length	hmm_start	hmm_end	e-value	coverage
EVM0001659.1	GH7.hmm	487	85	421	415	94	414	3.2e-154	0.771084
EVM0001659.1	CBM1.hmm	487	455	483	29	1	29	9.5e-13	0.965517
protein_id:EVM0001677.1
hmm_num:1
protein_id	CAZyme_family	protein_length	protein_start	protien_end	hmm_length	hmm_start	hmm_end	e-value	coverage
EVM0001677.1	GH10.hmm	317	22	314	303	2	302	1.1e-102	0.990099
protein_id:EVM0001687.1
hmm_num:1
protein_id	CAZyme_family	protein_length	protein_start	protien_end	hmm_length	hmm_start	hmm_end	e-value	coverage
EVM0001687.1	GH13.hmm	1361	878	1181	299	11	297	3e-56	0.956522
protein_id:EVM0001690.1
hmm_num:1
protein_id	CAZyme_family	protein_length	protein_start	protien_end	hmm_length	hmm_start	hmm_end	e-value	coverage
EVM0001690.1	GH29.hmm	748	341	567	346	26	223	9.5e-50	0.569364
protein_id:EVM0001697.1
hmm_num:1
protein_id	CAZyme_family	protein_length	protein_start	protien_end	hmm_length	hmm_start	hmm_end	e-value	coverage
EVM0001697.1	AA9.hmm	267	6	232	220	2	219	6.2e-66	0.986364
protein_id:EVM0001699.1
hmm_num:1
protein_id	CAZyme_family	protein_length	protein_start	protien_end	hmm_length	hmm_start	hmm_end	e-value	coverage
EVM0001699.1	GH78.hmm	782	478	728	504	257	503	1e-34	0.488095
protein_id:EVM0001702.1
hmm_num:1
protein_id	CAZyme_family	protein_length	protein_start	protien_end	hmm_length	hmm_start	hmm_end	e-value	coverage
EVM0001702.1	GH16.hmm	283	62	257	189	12	189	8.6e-27	0.936508
protein_id:EVM0001708.1
hmm_num:1
protein_id	CAZyme_family	protein_length	protein_start	protien_end	hmm_length	hmm_start	hmm_end	e-value	coverage
EVM0001708.1	GT22.hmm	1037	27	363	389	6	335	1.2e-49	0.845758
protein_id:EVM0001724.1
hmm_num:2
protein_id	CAZyme_family	protein_length	protein_start	protien_end	hmm_length	hmm_start	hmm_end	e-value	coverage
EVM0001724.1	GH15.hmm	1035	189	553	361	2	360	5.1e-75	0.99169
EVM0001724.1	GT20.hmm	1035	580	1021	475	35	475	9.9e-165	0.926316
protein_id:EVM0001727.1
hmm_num:1
protein_id	CAZyme_family	protein_length	protein_start	protien_end	hmm_length	hmm_start	hmm_end	e-value	coverage
EVM0001727.1	GH29.hmm	871	417	776	346	24	346	3e-86	0.930636
protein_id:EVM0001739.1
hmm_num:1
protein_id	CAZyme_family	protein_length	protein_start	protien_end	hmm_length	hmm_start	hmm_end	e-value	coverage
EVM0001739.1	AA3.hmm	596	3	592	618	85	402	2.4e-79	0.512945
protein_id:EVM0001743.1
hmm_num:1
protein_id	CAZyme_family	protein_length	protein_start	protien_end	hmm_length	hmm_start	hmm_end	e-value	coverage
EVM0001743.1	AA7.hmm	559	124	310	458	21	193	1.5e-41	0.375546
protein_id:EVM0001758.1
hmm_num:1
protein_id	CAZyme_family	protein_length	protein_start	protien_end	hmm_length	hmm_start	hmm_end	e-value	coverage
EVM0001758.1	CE1.hmm	318	48	156	227	23	140	3e-10	0.515419
protein_id:EVM0001761.1
hmm_num:1
protein_id	CAZyme_family	protein_length	protein_start	protien_end	hmm_length	hmm_start	hmm_end	e-value	coverage
EVM0001761.1	GH3.hmm	752	92	300	216	3	214	1.8e-60	0.976852
protein_id:EVM0001770.1
hmm_num:1
protein_id	CAZyme_family	protein_length	protein_start	protien_end	hmm_length	hmm_start	hmm_end	e-value	coverage
EVM0001770.1	GH28.hmm	402	75	392	325	37	322	7.8e-52	0.876923
protein_id:EVM0001785.1
hmm_num:1
protein_id	CAZyme_family	protein_length	protein_start	protien_end	hmm_length	hmm_start	hmm_end	e-value	coverage
EVM0001785.1	CBM5.hmm	219	174	213	40	3	40	2.1e-12	0.925
protein_id:EVM0001799.1
hmm_num:1
protein_id	CAZyme_family	protein_length	protein_start	protien_end	hmm_length	hmm_start	hmm_end	e-value	coverage
EVM0001799.1	CE4.hmm	434	38	162	130	6	124	3e-32	0.907692
protein_id:EVM0001807.1
hmm_num:1
protein_id	CAZyme_family	protein_length	protein_start	protien_end	hmm_length	hmm_start	hmm_end	e-value	coverage
EVM0001807.1	CE10.hmm	376	137	375	341	94	335	4e-19	0.706745
protein_id:EVM0001842.1
hmm_num:1
protein_id	CAZyme_family	protein_length	protein_start	protien_end	hmm_length	hmm_start	hmm_end	e-value	coverage
EVM0001842.1	AA7.hmm	558	124	308	458	22	195	2.7e-46	0.377729
protein_id:EVM0001844.1
hmm_num:1
protein_id	CAZyme_family	protein_length	protein_start	protien_end	hmm_length	hmm_start	hmm_end	e-value	coverage
EVM0001844.1	AA3.hmm	623	27	621	618	85	400	1.8e-91	0.509709
protein_id:EVM0001850.1
hmm_num:1
protein_id	CAZyme_family	protein_length	protein_start	protien_end	hmm_length	hmm_start	hmm_end	e-value	coverage
EVM0001850.1	GH16.hmm	373	64	315	189	32	188	4.3e-16	0.825397
protein_id:EVM0001897.1
hmm_num:1
protein_id	CAZyme_family	protein_length	protein_start	protien_end	hmm_length	hmm_start	hmm_end	e-value	coverage
EVM0001897.1	GT8.hmm	153	1	134	257	138	254	1.7e-22	0.451362
protein_id:EVM0001918.1
hmm_num:1
protein_id	CAZyme_family	protein_length	protein_start	protien_end	hmm_length	hmm_start	hmm_end	e-value	coverage
EVM0001918.1	GH43.hmm	345	42	341	248	8	247	4e-43	0.96371
protein_id:EVM0001983.1
hmm_num:1
protein_id	CAZyme_family	protein_length	protein_start	protien_end	hmm_length	hmm_start	hmm_end	e-value	coverage
EVM0001983.1	PL14.hmm	386	109	247	200	5	136	6.4e-27	0.655
protein_id:EVM0001984.1
hmm_num:1
protein_id	CAZyme_family	protein_length	protein_start	protien_end	hmm_length	hmm_start	hmm_end	e-value	coverage
EVM0001984.1	GH31.hmm	914	269	784	427	1	427	1.1e-83	0.997658
protein_id:EVM0001985.1
hmm_num:1
protein_id	CAZyme_family	protein_length	protein_start	protien_end	hmm_length	hmm_start	hmm_end	e-value	coverage
EVM0001985.1	AA3.hmm	628	34	626	618	87	399	3.6e-89	0.504854
protein_id:EVM0001998.1
hmm_num:1
protein_id	CAZyme_family	protein_length	protein_start	protien_end	hmm_length	hmm_start	hmm_end	e-value	coverage
EVM0001998.1	AA7.hmm	467	50	297	458	15	252	2e-29	0.517467
protein_id:EVM0002007.1
hmm_num:1
protein_id	CAZyme_family	protein_length	protein_start	protien_end	hmm_length	hmm_start	hmm_end	e-value	coverage
EVM0002007.1	GT2.hmm	1313	583	697	168	1	113	7.7e-13	0.666667
protein_id:EVM0002014.1
hmm_num:2
protein_id	CAZyme_family	protein_length	protein_start	protien_end	hmm_length	hmm_start	hmm_end	e-value	coverage
EVM0002014.1	GH20.hmm	1467	25	364	337	8	336	4.8e-108	0.973294
EVM0002014.1	GH2.hmm	1467	641	1356	752	28	546	2.6e-104	0.68883
protein_id:EVM0002031.1
hmm_num:1
protein_id	CAZyme_family	protein_length	protein_start	protien_end	hmm_length	hmm_start	hmm_end	e-value	coverage
EVM0002031.1	CE10.hmm	404	136	404	341	94	336	5.3e-31	0.709677
protein_id:EVM0002054.1
hmm_num:1
protein_id	CAZyme_family	protein_length	protein_start	protien_end	hmm_length	hmm_start	hmm_end	e-value	coverage
EVM0002054.1	GH109.hmm	365	57	126	126	56	125	3.9e-11	0.547619
protein_id:EVM0002069.1
hmm_num:1
protein_id	CAZyme_family	protein_length	protein_start	protien_end	hmm_length	hmm_start	hmm_end	e-value	coverage
EVM0002069.1	AA7.hmm	494	55	269	458	4	213	1.1e-49	0.456332
protein_id:EVM0002087.1
hmm_num:2
protein_id	CAZyme_family	protein_length	protein_start	protien_end	hmm_length	hmm_start	hmm_end	e-value	coverage
EVM0002087.1	CBM1.hmm	486	45	72	29	2	29	2.4e-15	0.931034
EVM0002087.1	GH6.hmm	486	134	428	294	8	289	7.1e-93	0.955782
protein_id:EVM0002096.1
hmm_num:1
protein_id	CAZyme_family	protein_length	protein_start	protien_end	hmm_length	hmm_start	hmm_end	e-value	coverage
EVM0002096.1	CE10.hmm	306	44	290	341	133	316	9.8e-19	0.536657
protein_id:EVM0002100.1
hmm_num:1
protein_id	CAZyme_family	protein_length	protein_start	protien_end	hmm_length	hmm_start	hmm_end	e-value	coverage
EVM0002100.1	GH105.hmm	368	37	277	332	9	232	4.9e-59	0.671687
protein_id:EVM0002102.1
hmm_num:1
protein_id	CAZyme_family	protein_length	protein_start	protien_end	hmm_length	hmm_start	hmm_end	e-value	coverage
EVM0002102.1	GH5.hmm	956	27	586	275	2	237	2.7e-26	0.854545
protein_id:EVM0002124.1
hmm_num:1
protein_id	CAZyme_family	protein_length	protein_start	protien_end	hmm_length	hmm_start	hmm_end	e-value	coverage
EVM0002124.1	CBM13.hmm	256	35	169	188	5	136	1.1e-11	0.696809
protein_id:EVM0002147.1
hmm_num:1
protein_id	CAZyme_family	protein_length	protein_start	protien_end	hmm_length	hmm_start	hmm_end	e-value	coverage
EVM0002147.1	GH109.hmm	371	9	124	126	1	121	2.8e-15	0.952381
protein_id:EVM0002149.1
hmm_num:1
protein_id	CAZyme_family	protein_length	protein_start	protien_end	hmm_length	hmm_start	hmm_end	e-value	coverage
EVM0002149.1	CE10.hmm	954	702	935	341	78	321	3.2e-12	0.71261
protein_id:EVM0002150.1
hmm_num:1
protein_id	CAZyme_family	protein_length	protein_start	protien_end	hmm_length	hmm_start	hmm_end	e-value	coverage
EVM0002150.1	PL3.hmm	254	45	234	197	3	197	6.6e-74	0.984772
protein_id:EVM0002160.1
hmm_num:1
protein_id	CAZyme_family	protein_length	protein_start	protien_end	hmm_length	hmm_start	hmm_end	e-value	coverage
EVM0002160.1	CE10.hmm	665	409	644	341	76	316	9.5e-22	0.703812
protein_id:EVM0002162.1
hmm_num:1
protein_id	CAZyme_family	protein_length	protein_start	protien_end	hmm_length	hmm_start	hmm_end	e-value	coverage
EVM0002162.1	PL1.hmm	419	76	249	202	28	199	2.5e-27	0.846535
protein_id:EVM0002176.1
hmm_num:1
protein_id	CAZyme_family	protein_length	protein_start	protien_end	hmm_length	hmm_start	hmm_end	e-value	coverage
EVM0002176.1	AA9.hmm	230	17	215	220	3	220	5.3e-62	0.986364
protein_id:EVM0002183.1
hmm_num:1
protein_id	CAZyme_family	protein_length	protein_start	protien_end	hmm_length	hmm_start	hmm_end	e-value	coverage
EVM0002183.1	GH16.hmm	283	62	257	189	12	189	5.9e-25	0.936508
protein_id:EVM0002213.1
hmm_num:1
protein_id	CAZyme_family	protein_length	protein_start	protien_end	hmm_length	hmm_start	hmm_end	e-value	coverage
EVM0002213.1	GH16.hmm	283	63	257	189	13	189	2e-26	0.931217
protein_id:EVM0002229.1
hmm_num:1
protein_id	CAZyme_family	protein_length	protein_start	protien_end	hmm_length	hmm_start	hmm_end	e-value	coverage
EVM0002229.1	GH105.hmm	412	129	302	332	81	257	7.2e-26	0.53012
protein_id:EVM0002230.1
hmm_num:1
protein_id	CAZyme_family	protein_length	protein_start	protien_end	hmm_length	hmm_start	hmm_end	e-value	coverage
EVM0002230.1	GH47.hmm	524	41	479	446	2	445	2.6e-115	0.993274
protein_id:EVM0002236.1
hmm_num:2
protein_id	CAZyme_family	protein_length	protein_start	protien_end	hmm_length	hmm_start	hmm_end	e-value	coverage
EVM0002236.1	CBM1.hmm	762	26	38	29	2	14	2.4e-06	0.413793
EVM0002236.1	GH3.hmm	762	104	228	216	4	127	2.1e-32	0.569444
protein_id:EVM0002259.1
hmm_num:1
protein_id	CAZyme_family	protein_length	protein_start	protien_end	hmm_length	hmm_start	hmm_end	e-value	coverage
EVM0002259.1	CE4.hmm	267	35	160	130	5	124	1.6e-28	0.915385
protein_id:EVM0002283.1
hmm_num:1
protein_id	CAZyme_family	protein_length	protein_start	protien_end	hmm_length	hmm_start	hmm_end	e-value	coverage
EVM0002283.1	PL1.hmm	314	60	250	202	12	201	4.6e-52	0.935644
protein_id:EVM0002284.1
hmm_num:1
protein_id	CAZyme_family	protein_length	protein_start	protien_end	hmm_length	hmm_start	hmm_end	e-value	coverage
EVM0002284.1	CE10.hmm	1051	475	724	341	64	319	3.2e-19	0.747801
protein_id:EVM0002318.1
hmm_num:1
protein_id	CAZyme_family	protein_length	protein_start	protien_end	hmm_length	hmm_start	hmm_end	e-value	coverage
EVM0002318.1	AA3.hmm	622	26	620	618	85	400	1.1e-89	0.509709
protein_id:EVM0002340.1
hmm_num:1
protein_id	CAZyme_family	protein_length	protein_start	protien_end	hmm_length	hmm_start	hmm_end	e-value	coverage
EVM0002340.1	GH95.hmm	1775	1003	1748	722	8	710	1.5e-148	0.972299
protein_id:EVM0002345.1
hmm_num:1
protein_id	CAZyme_family	protein_length	protein_start	protien_end	hmm_length	hmm_start	hmm_end	e-value	coverage
EVM0002345.1	GH28.hmm	393	71	381	325	3	309	2.8e-45	0.941538
protein_id:EVM0002356.1
hmm_num:1
protein_id	CAZyme_family	protein_length	protein_start	protien_end	hmm_length	hmm_start	hmm_end	e-value	coverage
EVM0002356.1	CE4.hmm	437	166	279	130	10	122	7.3e-28	0.861538
protein_id:EVM0002363.1
hmm_num:1
protein_id	CAZyme_family	protein_length	protein_start	protien_end	hmm_length	hmm_start	hmm_end	e-value	coverage
EVM0002363.1	PL4.hmm	526	18	516	567	2	567	1.2e-120	0.996473
protein_id:EVM0002366.1
hmm_num:1
protein_id	CAZyme_family	protein_length	protein_start	protien_end	hmm_length	hmm_start	hmm_end	e-value	coverage
EVM0002366.1	GH109.hmm	707	45	112	126	34	104	6.2e-11	0.555556
protein_id:EVM0002400.1
hmm_num:1
protein_id	CAZyme_family	protein_length	protein_start	protien_end	hmm_length	hmm_start	hmm_end	e-value	coverage
EVM0002400.1	GT1.hmm	760	338	497	382	236	379	4.7e-35	0.374346
protein_id:EVM0002410.1
hmm_num:1
protein_id	CAZyme_family	protein_length	protein_start	protien_end	hmm_length	hmm_start	hmm_end	e-value	coverage
EVM0002410.1	GH109.hmm	365	36	128	126	27	121	9.7e-13	0.746032
protein_id:EVM0002432.1
hmm_num:2
protein_id	CAZyme_family	protein_length	protein_start	protien_end	hmm_length	hmm_start	hmm_end	e-value	coverage
EVM0002432.1	AA9.hmm	333	7	219	220	2	219	2.6e-50	0.986364
EVM0002432.1	CBM1.hmm	333	301	329	29	1	29	4.2e-14	0.965517
protein_id:EVM0002433.1
hmm_num:1
protein_id	CAZyme_family	protein_length	protein_start	protien_end	hmm_length	hmm_start	hmm_end	e-value	coverage
EVM0002433.1	GH20.hmm	524	159	479	337	8	336	4.4e-83	0.973294
protein_id:EVM0002451.1
hmm_num:1
protein_id	CAZyme_family	protein_length	protein_start	protien_end	hmm_length	hmm_start	hmm_end	e-value	coverage
EVM0002451.1	AA8.hmm	2145	18	581	815	236	793	1.9e-205	0.683436
protein_id:EVM0002490.1
hmm_num:1
protein_id	CAZyme_family	protein_length	protein_start	protien_end	hmm_length	hmm_start	hmm_end	e-value	coverage
EVM0002490.1	GH78.hmm	1469	852	1402	504	8	502	4.6e-68	0.980159
protein_id:EVM0002491.1
hmm_num:1
protein_id	CAZyme_family	protein_length	protein_start	protien_end	hmm_length	hmm_start	hmm_end	e-value	coverage
EVM0002491.1	GH105.hmm	423	147	365	332	83	295	7.8e-26	0.638554
protein_id:EVM0002492.1
hmm_num:1
protein_id	CAZyme_family	protein_length	protein_start	protien_end	hmm_length	hmm_start	hmm_end	e-value	coverage
EVM0002492.1	GH18.hmm	413	28	269	296	78	288	3.9e-55	0.709459
protein_id:EVM0002509.1
hmm_num:2
protein_id	CAZyme_family	protein_length	protein_start	protien_end	hmm_length	hmm_start	hmm_end	e-value	coverage
EVM0002509.1	GH15.hmm	570	46	442	361	11	359	4.3e-65	0.963989
EVM0002509.1	CBM20.hmm	570	477	562	90	1	88	2.5e-29	0.966667
protein_id:EVM0002512.1
hmm_num:1
protein_id	CAZyme_family	protein_length	protein_start	protien_end	hmm_length	hmm_start	hmm_end	e-value	coverage
EVM0002512.1	CE10.hmm	528	99	230	341	68	187	4.1e-34	0.348974
protein_id:EVM0002526.1
hmm_num:1
protein_id	CAZyme_family	protein_length	protein_start	protien_end	hmm_length	hmm_start	hmm_end	e-value	coverage
EVM0002526.1	GH43.hmm	993	44	248	248	19	195	2.4e-27	0.709677
protein_id:EVM0002534.1
hmm_num:1
protein_id	CAZyme_family	protein_length	protein_start	protien_end	hmm_length	hmm_start	hmm_end	e-value	coverage
EVM0002534.1	GH97.hmm	1196	30	674	631	13	626	1.2e-223	0.971474
protein_id:EVM0002537.1
hmm_num:1
protein_id	CAZyme_family	protein_length	protein_start	protien_end	hmm_length	hmm_start	hmm_end	e-value	coverage
EVM0002537.1	CE10.hmm	992	692	866	341	39	226	7e-14	0.548387
protein_id:EVM0002540.1
hmm_num:1
protein_id	CAZyme_family	protein_length	protein_start	protien_end	hmm_length	hmm_start	hmm_end	e-value	coverage
EVM0002540.1	GH6.hmm	385	57	346	294	12	291	2.1e-84	0.94898
protein_id:EVM0002567.1
hmm_num:1
protein_id	CAZyme_family	protein_length	protein_start	protien_end	hmm_length	hmm_start	hmm_end	e-value	coverage
EVM0002567.1	CE10.hmm	316	67	252	341	80	256	3.3e-47	0.516129
protein_id:EVM0002570.1
hmm_num:1
protein_id	CAZyme_family	protein_length	protein_start	protien_end	hmm_length	hmm_start	hmm_end	e-value	coverage
EVM0002570.1	GT32.hmm	485	266	297	90	58	89	2.7e-08	0.344444
protein_id:EVM0002577.1
hmm_num:1
protein_id	CAZyme_family	protein_length	protein_start	protien_end	hmm_length	hmm_start	hmm_end	e-value	coverage
EVM0002577.1	CE12.hmm	257	9	182	210	2	157	9e-13	0.738095
protein_id:EVM0002589.1
hmm_num:1
protein_id	CAZyme_family	protein_length	protein_start	protien_end	hmm_length	hmm_start	hmm_end	e-value	coverage
EVM0002589.1	GH28.hmm	372	38	357	325	3	306	7.8e-56	0.932308
protein_id:EVM0002619.1
hmm_num:1
protein_id	CAZyme_family	protein_length	protein_start	protien_end	hmm_length	hmm_start	hmm_end	e-value	coverage
EVM0002619.1	GH51.hmm	1416	991	1243	630	116	358	1.9e-54	0.384127
protein_id:EVM0002626.1
hmm_num:1
protein_id	CAZyme_family	protein_length	protein_start	protien_end	hmm_length	hmm_start	hmm_end	e-value	coverage
EVM0002626.1	GT49.hmm	345	60	329	337	51	308	4.2e-38	0.762611
protein_id:EVM0002649.1
hmm_num:1
protein_id	CAZyme_family	protein_length	protein_start	protien_end	hmm_length	hmm_start	hmm_end	e-value	coverage
EVM0002649.1	AA3.hmm	635	39	634	618	60	403	3e-96	0.555016
protein_id:EVM0002650.1
hmm_num:2
protein_id	CAZyme_family	protein_length	protein_start	protien_end	hmm_length	hmm_start	hmm_end	e-value	coverage
EVM0002650.1	GH13.hmm	536	57	313	299	29	281	4.9e-15	0.842809
EVM0002650.1	CBM20.hmm	536	475	528	90	34	88	8.9e-12	0.6
protein_id:EVM0002668.1
hmm_num:1
protein_id	CAZyme_family	protein_length	protein_start	protien_end	hmm_length	hmm_start	hmm_end	e-value	coverage
EVM0002668.1	GH45.hmm	181	27	178	198	39	197	2.7e-59	0.79798
protein_id:EVM0002681.1
hmm_num:1
protein_id	CAZyme_family	protein_length	protein_start	protien_end	hmm_length	hmm_start	hmm_end	e-value	coverage
EVM0002681.1	GH30.hmm	261	3	249	417	197	407	2.9e-35	0.503597
protein_id:EVM0002682.1
hmm_num:1
protein_id	CAZyme_family	protein_length	protein_start	protien_end	hmm_length	hmm_start	hmm_end	e-value	coverage
EVM0002682.1	CE2.hmm	1639	1423	1631	209	1	209	3.2e-52	0.995215
protein_id:EVM0002698.1
hmm_num:1
protein_id	CAZyme_family	protein_length	protein_start	protien_end	hmm_length	hmm_start	hmm_end	e-value	coverage
EVM0002698.1	AA7.hmm	593	145	576	458	20	455	1e-44	0.949782
protein_id:EVM0002704.1
hmm_num:1
protein_id	CAZyme_family	protein_length	protein_start	protien_end	hmm_length	hmm_start	hmm_end	e-value	coverage
EVM0002704.1	PL3.hmm	265	56	245	197	4	197	7.4e-64	0.979695
protein_id:EVM0002705.1
hmm_num:1
protein_id	CAZyme_family	protein_length	protein_start	protien_end	hmm_length	hmm_start	hmm_end	e-value	coverage
EVM0002705.1	GH5.hmm	567	85	264	275	27	173	9.2e-22	0.530909
protein_id:EVM0002749.1
hmm_num:1
protein_id	CAZyme_family	protein_length	protein_start	protien_end	hmm_length	hmm_start	hmm_end	e-value	coverage
EVM0002749.1	AA3.hmm	667	67	665	618	96	400	8.8e-86	0.491909
protein_id:EVM0002759.1
hmm_num:1
protein_id	CAZyme_family	protein_length	protein_start	protien_end	hmm_length	hmm_start	hmm_end	e-value	coverage
EVM0002759.1	GH13.hmm	454	1	341	299	28	293	1.1e-40	0.886288
protein_id:EVM0002761.1
hmm_num:1
protein_id	CAZyme_family	protein_length	protein_start	protien_end	hmm_length	hmm_start	hmm_end	e-value	coverage
EVM0002761.1	GH43.hmm	838	38	350	248	3	247	1.2e-47	0.983871
protein_id:EVM0002772.1
hmm_num:1
protein_id	CAZyme_family	protein_length	protein_start	protien_end	hmm_length	hmm_start	hmm_end	e-value	coverage
EVM0002772.1	GH128.hmm	251	26	249	224	7	224	1.8e-48	0.96875
protein_id:EVM0002780.1
hmm_num:1
protein_id	CAZyme_family	protein_length	protein_start	protien_end	hmm_length	hmm_start	hmm_end	e-value	coverage
EVM0002780.1	GH109.hmm	409	58	161	126	23	125	6e-07	0.809524
protein_id:EVM0002827.1
hmm_num:1
protein_id	CAZyme_family	protein_length	protein_start	protien_end	hmm_length	hmm_start	hmm_end	e-value	coverage
EVM0002827.1	GH37.hmm	1577	900	1415	491	3	431	8.1e-101	0.87169
protein_id:EVM0002848.1
hmm_num:1
protein_id	CAZyme_family	protein_length	protein_start	protien_end	hmm_length	hmm_start	hmm_end	e-value	coverage
EVM0002848.1	CE10.hmm	341	74	340	341	94	335	1.9e-31	0.706745
protein_id:EVM0002854.1
hmm_num:1
protein_id	CAZyme_family	protein_length	protein_start	protien_end	hmm_length	hmm_start	hmm_end	e-value	coverage
EVM0002854.1	GT50.hmm	276	5	266	262	1	262	1.6e-92	0.996183
protein_id:EVM0002877.1
hmm_num:2
protein_id	CAZyme_family	protein_length	protein_start	protien_end	hmm_length	hmm_start	hmm_end	e-value	coverage
EVM0002877.1	CE16.hmm	1112	32	117	267	2	95	4.4e-21	0.348315
EVM0002877.1	CE16.hmm	1112	118	278	267	121	266	5.4e-35	0.543071
protein_id:EVM0002884.1
hmm_num:1
protein_id	CAZyme_family	protein_length	protein_start	protien_end	hmm_length	hmm_start	hmm_end	e-value	coverage
EVM0002884.1	CE10.hmm	558	101	282	341	66	193	1e-31	0.372434
protein_id:EVM0002894.1
hmm_num:1
protein_id	CAZyme_family	protein_length	protein_start	protien_end	hmm_length	hmm_start	hmm_end	e-value	coverage
EVM0002894.1	CE10.hmm	332	53	322	341	67	321	7.1e-62	0.744868
protein_id:EVM0002895.1
hmm_num:1
protein_id	CAZyme_family	protein_length	protein_start	protien_end	hmm_length	hmm_start	hmm_end	e-value	coverage
EVM0002895.1	CE10.hmm	564	96	228	341	71	188	1.7e-31	0.343109
protein_id:EVM0002899.1
hmm_num:1
protein_id	CAZyme_family	protein_length	protein_start	protien_end	hmm_length	hmm_start	hmm_end	e-value	coverage
EVM0002899.1	GH37.hmm	784	127	592	491	2	428	2.7e-124	0.867617
protein_id:EVM0002902.1
hmm_num:1
protein_id	CAZyme_family	protein_length	protein_start	protien_end	hmm_length	hmm_start	hmm_end	e-value	coverage
EVM0002902.1	GT68.hmm	517	339	490	350	200	333	3e-08	0.38
protein_id:EVM0002931.1
hmm_num:1
protein_id	CAZyme_family	protein_length	protein_start	protien_end	hmm_length	hmm_start	hmm_end	e-value	coverage
EVM0002931.1	GH43.hmm	318	20	302	248	1	247	2.4e-38	0.991935
protein_id:EVM0002943.1
hmm_num:1
protein_id	CAZyme_family	protein_length	protein_start	protien_end	hmm_length	hmm_start	hmm_end	e-value	coverage
EVM0002943.1	GH55.hmm	809	61	802	740	9	739	5e-279	0.986486
protein_id:EVM0002962.1
hmm_num:1
protein_id	CAZyme_family	protein_length	protein_start	protien_end	hmm_length	hmm_start	hmm_end	e-value	coverage
EVM0002962.1	GH5.hmm	494	85	373	275	13	236	1.3e-36	0.810909
protein_id:EVM0002963.1
hmm_num:1
protein_id	CAZyme_family	protein_length	protein_start	protien_end	hmm_length	hmm_start	hmm_end	e-value	coverage
EVM0002963.1	GT8.hmm	728	7	271	257	26	255	3.1e-43	0.891051
protein_id:EVM0002969.1
hmm_num:1
protein_id	CAZyme_family	protein_length	protein_start	protien_end	hmm_length	hmm_start	hmm_end	e-value	coverage
EVM0002969.1	CE8.hmm	308	46	286	288	9	271	1.1e-57	0.909722
protein_id:EVM0002970.1
hmm_num:1
protein_id	CAZyme_family	protein_length	protein_start	protien_end	hmm_length	hmm_start	hmm_end	e-value	coverage
EVM0002970.1	CBM13.hmm	223	19	134	188	5	133	6.4e-08	0.680851
protein_id:EVM0002976.1
hmm_num:1
protein_id	CAZyme_family	protein_length	protein_start	protien_end	hmm_length	hmm_start	hmm_end	e-value	coverage
EVM0002976.1	GH10.hmm	345	34	341	303	7	302	1.9e-101	0.973597
protein_id:EVM0002985.1
hmm_num:2
protein_id	CAZyme_family	protein_length	protein_start	protien_end	hmm_length	hmm_start	hmm_end	e-value	coverage
EVM0002985.1	GH72.hmm	547	17	337	312	3	311	9e-108	0.987179
EVM0002985.1	CBM43.hmm	547	389	480	83	2	80	4.4e-14	0.939759
protein_id:EVM0003001.1
hmm_num:1
protein_id	CAZyme_family	protein_length	protein_start	protien_end	hmm_length	hmm_start	hmm_end	e-value	coverage
EVM0003001.1	GH33.hmm	292	17	263	342	18	263	2e-09	0.716374
protein_id:EVM0003027.1
hmm_num:1
protein_id	CAZyme_family	protein_length	protein_start	protien_end	hmm_length	hmm_start	hmm_end	e-value	coverage
EVM0003027.1	GT2.hmm	596	4	109	168	2	104	3.9e-08	0.607143
protein_id:EVM0003038.1
hmm_num:1
protein_id	CAZyme_family	protein_length	protein_start	protien_end	hmm_length	hmm_start	hmm_end	e-value	coverage
EVM0003038.1	CE16.hmm	268	30	259	267	1	266	7.9e-41	0.992509
protein_id:EVM0003047.1
hmm_num:1
protein_id	CAZyme_family	protein_length	protein_start	protien_end	hmm_length	hmm_start	hmm_end	e-value	coverage
EVM0003047.1	GH5.hmm	493	93	369	275	28	240	1.9e-43	0.770909
protein_id:EVM0003066.1
hmm_num:1
protein_id	CAZyme_family	protein_length	protein_start	protien_end	hmm_length	hmm_start	hmm_end	e-value	coverage
EVM0003066.1	GH3.hmm	758	90	301	216	3	213	6.6e-62	0.972222
protein_id:EVM0003101.1
hmm_num:1
protein_id	CAZyme_family	protein_length	protein_start	protien_end	hmm_length	hmm_start	hmm_end	e-value	coverage
EVM0003101.1	AA7.hmm	560	138	549	458	23	454	1e-40	0.941048
protein_id:EVM0003105.1
hmm_num:1
protein_id	CAZyme_family	protein_length	protein_start	protien_end	hmm_length	hmm_start	hmm_end	e-value	coverage
EVM0003105.1	AA1.hmm	527	40	370	943	451	757	6e-94	0.324496
protein_id:EVM0003108.1
hmm_num:1
protein_id	CAZyme_family	protein_length	protein_start	protien_end	hmm_length	hmm_start	hmm_end	e-value	coverage
EVM0003108.1	CBM50.hmm	160	110	158	40	1	40	2e-13	0.975
protein_id:EVM0003121.1
hmm_num:1
protein_id	CAZyme_family	protein_length	protein_start	protien_end	hmm_length	hmm_start	hmm_end	e-value	coverage
EVM0003121.1	PL1.hmm	406	163	345	202	21	200	2.9e-49	0.886139
protein_id:EVM0003127.1
hmm_num:1
protein_id	CAZyme_family	protein_length	protein_start	protien_end	hmm_length	hmm_start	hmm_end	e-value	coverage
EVM0003127.1	CE1.hmm	192	25	147	227	73	194	1e-07	0.53304
protein_id:EVM0003132.1
hmm_num:1
protein_id	CAZyme_family	protein_length	protein_start	protien_end	hmm_length	hmm_start	hmm_end	e-value	coverage
EVM0003132.1	GT2.hmm	343	62	235	168	1	163	5.5e-33	0.964286
protein_id:EVM0003152.1
hmm_num:1
protein_id	CAZyme_family	protein_length	protein_start	protien_end	hmm_length	hmm_start	hmm_end	e-value	coverage
EVM0003152.1	AA7.hmm	563	116	323	458	21	198	3.9e-41	0.386463
protein_id:EVM0003155.1
hmm_num:1
protein_id	CAZyme_family	protein_length	protein_start	protien_end	hmm_length	hmm_start	hmm_end	e-value	coverage
EVM0003155.1	GH5.hmm	377	42	348	275	7	239	6.2e-22	0.843636
protein_id:EVM0003158.1
hmm_num:1
protein_id	CAZyme_family	protein_length	protein_start	protien_end	hmm_length	hmm_start	hmm_end	e-value	coverage
EVM0003158.1	CE10.hmm	682	124	319	341	170	339	5.2e-06	0.495601
protein_id:EVM0003162.1
hmm_num:2
protein_id	CAZyme_family	protein_length	protein_start	protien_end	hmm_length	hmm_start	hmm_end	e-value	coverage
EVM0003162.1	GH23.hmm	650	133	212	135	15	96	1.2e-10	0.6
EVM0003162.1	GH23.hmm	650	518	609	135	18	123	1e-11	0.777778
protein_id:EVM0003167.1
hmm_num:1
protein_id	CAZyme_family	protein_length	protein_start	protien_end	hmm_length	hmm_start	hmm_end	e-value	coverage
EVM0003167.1	GH109.hmm	948	287	401	126	1	124	1.2e-13	0.97619
protein_id:EVM0003176.1
hmm_num:1
protein_id	CAZyme_family	protein_length	protein_start	protien_end	hmm_length	hmm_start	hmm_end	e-value	coverage
EVM0003176.1	GH12.hmm	249	98	248	156	2	156	1.5e-43	0.987179
protein_id:EVM0003209.1
hmm_num:2
protein_id	CAZyme_family	protein_length	protein_start	protien_end	hmm_length	hmm_start	hmm_end	e-value	coverage
EVM0003209.1	AA7.hmm	907	8	225	458	14	229	8.2e-56	0.469432
EVM0003209.1	AA7.hmm	907	474	671	458	13	211	1.6e-57	0.432314
protein_id:EVM0003213.1
hmm_num:1
protein_id	CAZyme_family	protein_length	protein_start	protien_end	hmm_length	hmm_start	hmm_end	e-value	coverage
EVM0003213.1	CE1.hmm	425	90	267	227	25	194	8.7e-06	0.744493
protein_id:EVM0003231.1
hmm_num:2
protein_id	CAZyme_family	protein_length	protein_start	protien_end	hmm_length	hmm_start	hmm_end	e-value	coverage
EVM0003231.1	GH16.hmm	814	82	351	189	13	188	1.8e-18	0.925926
EVM0003231.1	GH16.hmm	814	497	768	189	12	188	4.5e-17	0.931217
protein_id:EVM0003247.1
hmm_num:1
protein_id	CAZyme_family	protein_length	protein_start	protien_end	hmm_length	hmm_start	hmm_end	e-value	coverage
EVM0003247.1	CBM20.hmm	836	17	87	90	13	85	6.9e-06	0.8
protein_id:EVM0003255.1
hmm_num:1
protein_id	CAZyme_family	protein_length	protein_start	protien_end	hmm_length	hmm_start	hmm_end	e-value	coverage
EVM0003255.1	PL14.hmm	147	10	128	200	47	146	8e-33	0.495
protein_id:EVM0003275.1
hmm_num:1
protein_id	CAZyme_family	protein_length	protein_start	protien_end	hmm_length	hmm_start	hmm_end	e-value	coverage
EVM0003275.1	GH35.hmm	993	53	381	307	1	303	1.2e-85	0.983713
protein_id:EVM0003278.1
hmm_num:1
protein_id	CAZyme_family	protein_length	protein_start	protien_end	hmm_length	hmm_start	hmm_end	e-value	coverage
EVM0003278.1	CE8.hmm	313	34	292	288	9	272	3.5e-64	0.913194
protein_id:EVM0003313.1
hmm_num:1
protein_id	CAZyme_family	protein_length	protein_start	protien_end	hmm_length	hmm_start	hmm_end	e-value	coverage
EVM0003313.1	GH28.hmm	433	47	412	325	7	321	1.3e-64	0.966154
protein_id:EVM0003329.1
hmm_num:1
protein_id	CAZyme_family	protein_length	protein_start	protien_end	hmm_length	hmm_start	hmm_end	e-value	coverage
EVM0003329.1	CE1.hmm	668	511	637	227	101	208	9.4e-06	0.471366
protein_id:EVM0003334.1
hmm_num:1
protein_id	CAZyme_family	protein_length	protein_start	protien_end	hmm_length	hmm_start	hmm_end	e-value	coverage
EVM0003334.1	GH1.hmm	840	344	837	429	4	427	1.5e-155	0.986014
protein_id:EVM0003339.1
hmm_num:1
protein_id	CAZyme_family	protein_length	protein_start	protien_end	hmm_length	hmm_start	hmm_end	e-value	coverage
EVM0003339.1	CE1.hmm	346	28	155	227	22	149	1.7e-07	0.559471
protein_id:EVM0003356.1
hmm_num:2
protein_id	CAZyme_family	protein_length	protein_start	protien_end	hmm_length	hmm_start	hmm_end	e-value	coverage
EVM0003356.1	GH15.hmm	836	297	705	361	8	359	5.5e-77	0.972299
EVM0003356.1	CBM20.hmm	836	743	828	90	1	88	8.8e-30	0.966667
protein_id:EVM0003371.1
hmm_num:1
protein_id	CAZyme_family	protein_length	protein_start	protien_end	hmm_length	hmm_start	hmm_end	e-value	coverage
EVM0003371.1	GH105.hmm	377	221	345	332	180	295	1.5e-09	0.346386
protein_id:EVM0003372.1
hmm_num:1
protein_id	CAZyme_family	protein_length	protein_start	protien_end	hmm_length	hmm_start	hmm_end	e-value	coverage
EVM0003372.1	GH28.hmm	364	36	350	325	4	309	3.1e-53	0.938462
protein_id:EVM0003418.1
hmm_num:1
protein_id	CAZyme_family	protein_length	protein_start	protien_end	hmm_length	hmm_start	hmm_end	e-value	coverage
EVM0003418.1	GH28.hmm	400	47	369	325	11	307	9.9e-67	0.910769
protein_id:EVM0003438.1
hmm_num:1
protein_id	CAZyme_family	protein_length	protein_start	protien_end	hmm_length	hmm_start	hmm_end	e-value	coverage
EVM0003438.1	GH76.hmm	393	40	372	358	19	330	5.1e-42	0.868715
protein_id:EVM0003453.1
hmm_num:1
protein_id	CAZyme_family	protein_length	protein_start	protien_end	hmm_length	hmm_start	hmm_end	e-value	coverage
EVM0003453.1	CE14.hmm	387	2	82	124	19	107	1.6e-07	0.709677
protein_id:EVM0003471.1
hmm_num:1
protein_id	CAZyme_family	protein_length	protein_start	protien_end	hmm_length	hmm_start	hmm_end	e-value	coverage
EVM0003471.1	GH55.hmm	801	54	789	740	9	739	8.8e-260	0.986486
protein_id:EVM0003489.1
hmm_num:1
protein_id	CAZyme_family	protein_length	protein_start	protien_end	hmm_length	hmm_start	hmm_end	e-value	coverage
EVM0003489.1	GH3.hmm	777	42	298	216	3	216	3.8e-54	0.986111
protein_id:EVM0003504.1
hmm_num:1
protein_id	CAZyme_family	protein_length	protein_start	protien_end	hmm_length	hmm_start	hmm_end	e-value	coverage
EVM0003504.1	GH95.hmm	824	29	789	722	8	702	2.6e-172	0.961219
protein_id:EVM0003512.1
hmm_num:2
protein_id	CAZyme_family	protein_length	protein_start	protien_end	hmm_length	hmm_start	hmm_end	e-value	coverage
EVM0003512.1	GH5.hmm	519	43	298	275	46	251	2.7e-30	0.745455
EVM0003512.1	CBM46.hmm	519	318	402	87	6	87	4e-09	0.931034
protein_id:EVM0003523.1
hmm_num:1
protein_id	CAZyme_family	protein_length	protein_start	protien_end	hmm_length	hmm_start	hmm_end	e-value	coverage
EVM0003523.1	GH16.hmm	287	63	261	189	13	189	1.2e-22	0.931217
protein_id:EVM0003532.1
hmm_num:1
protein_id	CAZyme_family	protein_length	protein_start	protien_end	hmm_length	hmm_start	hmm_end	e-value	coverage
EVM0003532.1	GH27.hmm	426	218	337	375	255	373	3.8e-23	0.314667
protein_id:EVM0003542.1
hmm_num:1
protein_id	CAZyme_family	protein_length	protein_start	protien_end	hmm_length	hmm_start	hmm_end	e-value	coverage
EVM0003542.1	GH33.hmm	609	298	592	342	23	326	2.6e-31	0.885965
protein_id:EVM0003545.1
hmm_num:2
protein_id	CAZyme_family	protein_length	protein_start	protien_end	hmm_length	hmm_start	hmm_end	e-value	coverage
EVM0003545.1	PL6.hmm	308	33	157	372	8	138	2.9e-08	0.349462
EVM0003545.1	PL1.hmm	308	145	213	202	91	157	0.00029	0.326733
protein_id:EVM0003571.1
hmm_num:1
protein_id	CAZyme_family	protein_length	protein_start	protien_end	hmm_length	hmm_start	hmm_end	e-value	coverage
EVM0003571.1	GH79.hmm	630	78	445	455	28	377	1.6e-54	0.767033
protein_id:EVM0003572.1
hmm_num:1
protein_id	CAZyme_family	protein_length	protein_start	protien_end	hmm_length	hmm_start	hmm_end	e-value	coverage
EVM0003572.1	PL3.hmm	251	39	231	197	3	197	6.7e-71	0.984772
protein_id:EVM0003593.1
hmm_num:2
protein_id	CAZyme_family	protein_length	protein_start	protien_end	hmm_length	hmm_start	hmm_end	e-value	coverage
EVM0003593.1	AA2.hmm	945	213	335	255	19	126	1.3e-08	0.419608
EVM0003593.1	AA12.hmm	945	659	789	401	76	216	1.1e-09	0.349127
protein_id:EVM0003633.1
hmm_num:1
protein_id	CAZyme_family	protein_length	protein_start	protien_end	hmm_length	hmm_start	hmm_end	e-value	coverage
EVM0003633.1	GH5.hmm	610	46	240	275	28	178	1.5e-25	0.545455
protein_id:EVM0003636.1
hmm_num:1
protein_id	CAZyme_family	protein_length	protein_start	protien_end	hmm_length	hmm_start	hmm_end	e-value	coverage
EVM0003636.1	CE10.hmm	515	92	243	341	74	206	1.5e-25	0.387097
protein_id:EVM0003688.1
hmm_num:1
protein_id	CAZyme_family	protein_length	protein_start	protien_end	hmm_length	hmm_start	hmm_end	e-value	coverage
EVM0003688.1	CE4.hmm	403	128	245	130	5	119	2.4e-22	0.876923
protein_id:EVM0003689.1
hmm_num:1
protein_id	CAZyme_family	protein_length	protein_start	protien_end	hmm_length	hmm_start	hmm_end	e-value	coverage
EVM0003689.1	PL1.hmm	415	140	363	202	23	201	8.1e-46	0.881188
protein_id:EVM0003699.1
hmm_num:1
protein_id	CAZyme_family	protein_length	protein_start	protien_end	hmm_length	hmm_start	hmm_end	e-value	coverage
EVM0003699.1	AA3.hmm	564	50	562	618	93	400	1.6e-76	0.496764
protein_id:EVM0003706.1
hmm_num:1
protein_id	CAZyme_family	protein_length	protein_start	protien_end	hmm_length	hmm_start	hmm_end	e-value	coverage
EVM0003706.1	GT4.hmm	367	119	263	160	8	151	7e-32	0.89375
protein_id:EVM0003712.1
hmm_num:1
protein_id	CAZyme_family	protein_length	protein_start	protien_end	hmm_length	hmm_start	hmm_end	e-value	coverage
EVM0003712.1	GH31.hmm	822	279	715	427	1	427	1.2e-129	0.997658
protein_id:EVM0003741.1
hmm_num:1
protein_id	CAZyme_family	protein_length	protein_start	protien_end	hmm_length	hmm_start	hmm_end	e-value	coverage
EVM0003741.1	PL1.hmm	382	101	296	202	17	201	1.6e-52	0.910891
protein_id:EVM0003770.1
hmm_num:1
protein_id	CAZyme_family	protein_length	protein_start	protien_end	hmm_length	hmm_start	hmm_end	e-value	coverage
EVM0003770.1	GH28.hmm	361	36	354	325	4	318	2.8e-53	0.966154
protein_id:EVM0003784.1
hmm_num:1
protein_id	CAZyme_family	protein_length	protein_start	protien_end	hmm_length	hmm_start	hmm_end	e-value	coverage
EVM0003784.1	PL1.hmm	378	104	292	202	20	201	7.9e-52	0.89604
protein_id:EVM0003802.1
hmm_num:1
protein_id	CAZyme_family	protein_length	protein_start	protien_end	hmm_length	hmm_start	hmm_end	e-value	coverage
EVM0003802.1	GH76.hmm	348	139	340	358	150	338	1.5e-28	0.52514
protein_id:EVM0003839.1
hmm_num:1
protein_id	CAZyme_family	protein_length	protein_start	protien_end	hmm_length	hmm_start	hmm_end	e-value	coverage
EVM0003839.1	CE10.hmm	718	65	306	341	81	332	3.1e-36	0.73607
protein_id:EVM0003840.1
hmm_num:2
protein_id	CAZyme_family	protein_length	protein_start	protien_end	hmm_length	hmm_start	hmm_end	e-value	coverage
EVM0003840.1	CBM1.hmm	414	27	54	29	2	29	2.5e-10	0.931034
EVM0003840.1	GH10.hmm	414	94	402	303	6	303	2.1e-99	0.980198
protein_id:EVM0003845.1
hmm_num:1
protein_id	CAZyme_family	protein_length	protein_start	protien_end	hmm_length	hmm_start	hmm_end	e-value	coverage
EVM0003845.1	PL3.hmm	265	55	245	197	4	197	7e-68	0.979695
protein_id:EVM0003881.1
hmm_num:2
protein_id	CAZyme_family	protein_length	protein_start	protien_end	hmm_length	hmm_start	hmm_end	e-value	coverage
EVM0003881.1	AA9.hmm	358	6	210	220	1	218	4.4e-45	0.986364
EVM0003881.1	CBM1.hmm	358	326	354	29	1	29	8e-14	0.965517
protein_id:EVM0003902.1
hmm_num:1
protein_id	CAZyme_family	protein_length	protein_start	protien_end	hmm_length	hmm_start	hmm_end	e-value	coverage
EVM0003902.1	AA5.hmm	863	30	816	1281	559	1248	2.9e-148	0.537861
protein_id:EVM0003937.1
hmm_num:2
protein_id	CAZyme_family	protein_length	protein_start	protien_end	hmm_length	hmm_start	hmm_end	e-value	coverage
EVM0003937.1	AA2.hmm	763	92	194	255	15	116	2.6e-14	0.396078
EVM0003937.1	AA2.hmm	763	494	598	255	29	115	4.6e-08	0.337255
protein_id:EVM0003954.1
hmm_num:1
protein_id	CAZyme_family	protein_length	protein_start	protien_end	hmm_length	hmm_start	hmm_end	e-value	coverage
EVM0003954.1	GH5.hmm	547	84	253	275	26	159	3.7e-20	0.483636
protein_id:EVM0003961.1
hmm_num:2
protein_id	CAZyme_family	protein_length	protein_start	protien_end	hmm_length	hmm_start	hmm_end	e-value	coverage
EVM0003961.1	PL1.hmm	617	47	249	202	6	201	1.5e-55	0.965347
EVM0003961.1	PL1.hmm	617	361	539	202	27	201	3.5e-55	0.861386
protein_id:EVM0003962.1
hmm_num:1
protein_id	CAZyme_family	protein_length	protein_start	protien_end	hmm_length	hmm_start	hmm_end	e-value	coverage
EVM0003962.1	GT4.hmm	789	67	193	160	11	135	7.1e-29	0.775
protein_id:EVM0003986.1
hmm_num:1
protein_id	CAZyme_family	protein_length	protein_start	protien_end	hmm_length	hmm_start	hmm_end	e-value	coverage
EVM0003986.1	GH5.hmm	688	247	551	275	29	272	7.8e-27	0.883636
protein_id:EVM0003989.1
hmm_num:1
protein_id	CAZyme_family	protein_length	protein_start	protien_end	hmm_length	hmm_start	hmm_end	e-value	coverage
EVM0003989.1	GT32.hmm	733	474	512	90	45	85	3.6e-08	0.444444
protein_id:EVM0004012.1
hmm_num:1
protein_id	CAZyme_family	protein_length	protein_start	protien_end	hmm_length	hmm_start	hmm_end	e-value	coverage
EVM0004012.1	CE10.hmm	296	34	194	341	63	200	3.9e-27	0.40176
protein_id:EVM0004024.1
hmm_num:1
protein_id	CAZyme_family	protein_length	protein_start	protien_end	hmm_length	hmm_start	hmm_end	e-value	coverage
EVM0004024.1	PL1.hmm	420	61	250	202	12	199	4.4e-29	0.925743
protein_id:EVM0004025.1
hmm_num:1
protein_id	CAZyme_family	protein_length	protein_start	protien_end	hmm_length	hmm_start	hmm_end	e-value	coverage
EVM0004025.1	PL1.hmm	325	83	264	202	22	200	1e-48	0.881188
protein_id:EVM0004050.1
hmm_num:1
protein_id	CAZyme_family	protein_length	protein_start	protien_end	hmm_length	hmm_start	hmm_end	e-value	coverage
EVM0004050.1	GH79.hmm	662	86	479	455	3	376	7.8e-56	0.81978
protein_id:EVM0004051.1
hmm_num:1
protein_id	CAZyme_family	protein_length	protein_start	protien_end	hmm_length	hmm_start	hmm_end	e-value	coverage
EVM0004051.1	GT20.hmm	922	167	609	475	36	471	9.4e-145	0.915789
protein_id:EVM0004070.1
hmm_num:2
protein_id	CAZyme_family	protein_length	protein_start	protien_end	hmm_length	hmm_start	hmm_end	e-value	coverage
EVM0004070.1	PL4.hmm	797	16	383	567	3	427	1.4e-78	0.747795
EVM0004070.1	CBM1.hmm	797	514	539	29	2	28	7.6e-12	0.896552
protein_id:EVM0004086.1
hmm_num:1
protein_id	CAZyme_family	protein_length	protein_start	protien_end	hmm_length	hmm_start	hmm_end	e-value	coverage
EVM0004086.1	PL3.hmm	262	104	242	197	57	197	1.5e-52	0.71066
protein_id:EVM0004123.1
hmm_num:1
protein_id	CAZyme_family	protein_length	protein_start	protien_end	hmm_length	hmm_start	hmm_end	e-value	coverage
EVM0004123.1	GH17.hmm	852	573	842	311	17	306	7.2e-26	0.92926
protein_id:EVM0004135.1
hmm_num:1
protein_id	CAZyme_family	protein_length	protein_start	protien_end	hmm_length	hmm_start	hmm_end	e-value	coverage
EVM0004135.1	GH79.hmm	665	87	479	455	3	375	3.3e-50	0.817582
protein_id:EVM0004155.1
hmm_num:1
protein_id	CAZyme_family	protein_length	protein_start	protien_end	hmm_length	hmm_start	hmm_end	e-value	coverage
EVM0004155.1	AA3.hmm	569	16	568	618	85	399	3e-81	0.508091
protein_id:EVM0004168.1
hmm_num:2
protein_id	CAZyme_family	protein_length	protein_start	protien_end	hmm_length	hmm_start	hmm_end	e-value	coverage
EVM0004168.1	CBM4.hmm	657	58	188	126	2	119	5.8e-07	0.928571
EVM0004168.1	GH51.hmm	657	203	654	630	110	542	7e-86	0.685714
protein_id:EVM0004190.1
hmm_num:1
protein_id	CAZyme_family	protein_length	protein_start	protien_end	hmm_length	hmm_start	hmm_end	e-value	coverage
EVM0004190.1	GH18.hmm	455	60	412	296	3	291	5.4e-70	0.972973
protein_id:EVM0004193.1
hmm_num:1
protein_id	CAZyme_family	protein_length	protein_start	protien_end	hmm_length	hmm_start	hmm_end	e-value	coverage
EVM0004193.1	PL12.hmm	796	529	616	138	8	84	4.6e-07	0.550725
protein_id:EVM0004194.1
hmm_num:1
protein_id	CAZyme_family	protein_length	protein_start	protien_end	hmm_length	hmm_start	hmm_end	e-value	coverage
EVM0004194.1	GT31.hmm	775	231	312	192	1	74	3.8e-14	0.380208
protein_id:EVM0004241.1
hmm_num:1
protein_id	CAZyme_family	protein_length	protein_start	protien_end	hmm_length	hmm_start	hmm_end	e-value	coverage
EVM0004241.1	GH109.hmm	824	458	570	126	2	114	1.6e-07	0.888889
protein_id:EVM0004250.1
hmm_num:1
protein_id	CAZyme_family	protein_length	protein_start	protien_end	hmm_length	hmm_start	hmm_end	e-value	coverage
EVM0004250.1	AA5.hmm	4017	555	1321	1281	550	1036	1.9e-146	0.379391
protein_id:EVM0004257.1
hmm_num:1
protein_id	CAZyme_family	protein_length	protein_start	protien_end	hmm_length	hmm_start	hmm_end	e-value	coverage
EVM0004257.1	GH53.hmm	352	23	349	342	1	342	3e-99	0.997076
protein_id:EVM0004264.1
hmm_num:1
protein_id	CAZyme_family	protein_length	protein_start	protien_end	hmm_length	hmm_start	hmm_end	e-value	coverage
EVM0004264.1	CE5.hmm	208	18	204	189	1	188	1.5e-30	0.989418
protein_id:EVM0004275.1
hmm_num:2
protein_id	CAZyme_family	protein_length	protein_start	protien_end	hmm_length	hmm_start	hmm_end	e-value	coverage
EVM0004275.1	GH28.hmm	1144	37	350	325	5	309	2.3e-52	0.935385
EVM0004275.1	GH28.hmm	1144	849	1131	325	3	309	6.3e-38	0.941538
protein_id:EVM0004289.1
hmm_num:1
protein_id	CAZyme_family	protein_length	protein_start	protien_end	hmm_length	hmm_start	hmm_end	e-value	coverage
EVM0004289.1	AA3.hmm	855	49	667	618	83	406	9e-85	0.522654
protein_id:EVM0004293.1
hmm_num:2
protein_id	CAZyme_family	protein_length	protein_start	protien_end	hmm_length	hmm_start	hmm_end	e-value	coverage
EVM0004293.1	CBM1.hmm	353	26	53	29	2	29	1.8e-13	0.931034
EVM0004293.1	CE16.hmm	353	99	342	267	2	266	1.2e-69	0.988764
protein_id:EVM0004294.1
hmm_num:1
protein_id	CAZyme_family	protein_length	protein_start	protien_end	hmm_length	hmm_start	hmm_end	e-value	coverage
EVM0004294.1	GT81.hmm	1064	536	713	293	20	213	1.3e-17	0.658703
protein_id:EVM0004361.1
hmm_num:1
protein_id	CAZyme_family	protein_length	protein_start	protien_end	hmm_length	hmm_start	hmm_end	e-value	coverage
EVM0004361.1	AA9.hmm	445	14	237	220	3	219	6.7e-55	0.981818
protein_id:EVM0004408.1
hmm_num:2
protein_id	CAZyme_family	protein_length	protein_start	protien_end	hmm_length	hmm_start	hmm_end	e-value	coverage
EVM0004408.1	GH7.hmm	478	115	419	415	125	414	5.4e-140	0.696386
EVM0004408.1	CBM1.hmm	478	446	474	29	1	29	2.1e-14	0.965517
protein_id:EVM0004414.1
hmm_num:1
protein_id	CAZyme_family	protein_length	protein_start	protien_end	hmm_length	hmm_start	hmm_end	e-value	coverage
EVM0004414.1	GT22.hmm	1436	783	1266	389	2	388	3.9e-87	0.992288
protein_id:EVM0004455.1
hmm_num:1
protein_id	CAZyme_family	protein_length	protein_start	protien_end	hmm_length	hmm_start	hmm_end	e-value	coverage
EVM0004455.1	GH3.hmm	859	37	252	216	3	216	1.1e-66	0.986111
protein_id:EVM0004476.1
hmm_num:1
protein_id	CAZyme_family	protein_length	protein_start	protien_end	hmm_length	hmm_start	hmm_end	e-value	coverage
EVM0004476.1	AA6.hmm	220	4	189	195	1	194	7.7e-73	0.989744
protein_id:EVM0004479.1
hmm_num:1
protein_id	CAZyme_family	protein_length	protein_start	protien_end	hmm_length	hmm_start	hmm_end	e-value	coverage
EVM0004479.1	AA9.hmm	366	8	230	220	3	218	5.9e-71	0.977273
protein_id:EVM0004483.1
hmm_num:1
protein_id	CAZyme_family	protein_length	protein_start	protien_end	hmm_length	hmm_start	hmm_end	e-value	coverage
EVM0004483.1	CE8.hmm	308	31	285	288	9	271	3.8e-62	0.909722
protein_id:EVM0004499.1
hmm_num:1
protein_id	CAZyme_family	protein_length	protein_start	protien_end	hmm_length	hmm_start	hmm_end	e-value	coverage
EVM0004499.1	GT32.hmm	349	106	182	90	5	88	4.1e-12	0.922222
protein_id:EVM0004501.1
hmm_num:1
protein_id	CAZyme_family	protein_length	protein_start	protien_end	hmm_length	hmm_start	hmm_end	e-value	coverage
EVM0004501.1	CE16.hmm	1197	958	1077	267	26	156	3.2e-12	0.486891
protein_id:EVM0004528.1
hmm_num:1
protein_id	CAZyme_family	protein_length	protein_start	protien_end	hmm_length	hmm_start	hmm_end	e-value	coverage
EVM0004528.1	GH7.hmm	450	20	448	415	1	414	7.5e-196	0.995181
protein_id:EVM0004559.1
hmm_num:1
protein_id	CAZyme_family	protein_length	protein_start	protien_end	hmm_length	hmm_start	hmm_end	e-value	coverage
EVM0004559.1	PL4.hmm	644	19	629	567	6	559	6.1e-166	0.975309
protein_id:EVM0004582.1
hmm_num:1
protein_id	CAZyme_family	protein_length	protein_start	protien_end	hmm_length	hmm_start	hmm_end	e-value	coverage
EVM0004582.1	AA3.hmm	404	21	400	618	202	402	6.2e-43	0.323625
protein_id:EVM0004625.1
hmm_num:1
protein_id	CAZyme_family	protein_length	protein_start	protien_end	hmm_length	hmm_start	hmm_end	e-value	coverage
EVM0004625.1	GT71.hmm	266	14	167	264	79	263	6.7e-32	0.69697
protein_id:EVM0004635.1
hmm_num:1
protein_id	CAZyme_family	protein_length	protein_start	protien_end	hmm_length	hmm_start	hmm_end	e-value	coverage
EVM0004635.1	GH43.hmm	501	4	300	248	1	247	2.3e-53	0.991935
protein_id:EVM0004656.1
hmm_num:1
protein_id	CAZyme_family	protein_length	protein_start	protien_end	hmm_length	hmm_start	hmm_end	e-value	coverage
EVM0004656.1	AA7.hmm	472	32	250	458	4	211	1.5e-57	0.451965
protein_id:EVM0004673.1
hmm_num:1
protein_id	CAZyme_family	protein_length	protein_start	protien_end	hmm_length	hmm_start	hmm_end	e-value	coverage
EVM0004673.1	GH16.hmm	544	201	485	189	13	189	3.2e-16	0.931217
protein_id:EVM0004676.1
hmm_num:1
protein_id	CAZyme_family	protein_length	protein_start	protien_end	hmm_length	hmm_start	hmm_end	e-value	coverage
EVM0004676.1	GT31.hmm	1359	971	1051	192	2	74	1.3e-13	0.375
protein_id:EVM0004701.1
hmm_num:1
protein_id	CAZyme_family	protein_length	protein_start	protien_end	hmm_length	hmm_start	hmm_end	e-value	coverage
EVM0004701.1	CBM13.hmm	142	7	82	188	46	119	9.1e-11	0.388298
protein_id:EVM0004728.1
hmm_num:1
protein_id	CAZyme_family	protein_length	protein_start	protien_end	hmm_length	hmm_start	hmm_end	e-value	coverage
EVM0004728.1	GH1.hmm	526	57	523	429	2	427	7e-168	0.990676
protein_id:EVM0004735.1
hmm_num:1
protein_id	CAZyme_family	protein_length	protein_start	protien_end	hmm_length	hmm_start	hmm_end	e-value	coverage
EVM0004735.1	GH128.hmm	274	57	272	224	12	224	5.7e-47	0.946429
protein_id:EVM0004753.1
hmm_num:1
protein_id	CAZyme_family	protein_length	protein_start	protien_end	hmm_length	hmm_start	hmm_end	e-value	coverage
EVM0004753.1	AA7.hmm	546	124	275	458	15	154	7e-28	0.303493
protein_id:EVM0004770.1
hmm_num:1
protein_id	CAZyme_family	protein_length	protein_start	protien_end	hmm_length	hmm_start	hmm_end	e-value	coverage
EVM0004770.1	AA8.hmm	552	24	551	815	245	776	4.5e-199	0.651534
protein_id:EVM0004786.1
hmm_num:2
protein_id	CAZyme_family	protein_length	protein_start	protien_end	hmm_length	hmm_start	hmm_end	e-value	coverage
EVM0004786.1	GH18.hmm	950	174	427	296	23	238	1.4e-23	0.726351
EVM0004786.1	CBM5.hmm	950	544	583	40	2	40	1.4e-11	0.95
protein_id:EVM0004787.1
hmm_num:1
protein_id	CAZyme_family	protein_length	protein_start	protien_end	hmm_length	hmm_start	hmm_end	e-value	coverage
EVM0004787.1	GH105.hmm	399	117	348	332	60	282	5.9e-23	0.668675
protein_id:EVM0004791.1
hmm_num:1
protein_id	CAZyme_family	protein_length	protein_start	protien_end	hmm_length	hmm_start	hmm_end	e-value	coverage
EVM0004791.1	AA3.hmm	700	227	684	618	84	376	2.5e-66	0.472492
protein_id:EVM0004794.1
hmm_num:1
protein_id	CAZyme_family	protein_length	protein_start	protien_end	hmm_length	hmm_start	hmm_end	e-value	coverage
EVM0004794.1	GH105.hmm	371	50	367	332	9	331	2.3e-103	0.96988
protein_id:EVM0004797.1
hmm_num:2
protein_id	CAZyme_family	protein_length	protein_start	protien_end	hmm_length	hmm_start	hmm_end	e-value	coverage
EVM0004797.1	CE16.hmm	1061	33	274	267	1	266	1.3e-45	0.992509
EVM0004797.1	CBM1.hmm	1061	323	351	29	1	29	4.6e-12	0.965517
protein_id:EVM0004803.1
hmm_num:1
protein_id	CAZyme_family	protein_length	protein_start	protien_end	hmm_length	hmm_start	hmm_end	e-value	coverage
EVM0004803.1	CE1.hmm	321	56	155	227	33	138	5.4e-06	0.462555
protein_id:EVM0004848.1
hmm_num:1
protein_id	CAZyme_family	protein_length	protein_start	protien_end	hmm_length	hmm_start	hmm_end	e-value	coverage
EVM0004848.1	GH28.hmm	406	58	383	325	9	320	1.2e-38	0.956923
protein_id:EVM0004850.1
hmm_num:2
protein_id	CAZyme_family	protein_length	protein_start	protien_end	hmm_length	hmm_start	hmm_end	e-value	coverage
EVM0004850.1	GH43.hmm	450	43	271	248	17	210	5.7e-27	0.778226
EVM0004850.1	CBM35.hmm	450	326	446	123	1	121	1.5e-16	0.97561
protein_id:EVM0004852.1
hmm_num:1
protein_id	CAZyme_family	protein_length	protein_start	protien_end	hmm_length	hmm_start	hmm_end	e-value	coverage
EVM0004852.1	GH2.hmm	882	56	767	752	35	545	7.3e-80	0.678191
protein_id:EVM0004857.1
hmm_num:1
protein_id	CAZyme_family	protein_length	protein_start	protien_end	hmm_length	hmm_start	hmm_end	e-value	coverage
EVM0004857.1	CBM1.hmm	310	278	306	29	1	29	6.7e-10	0.965517
protein_id:EVM0004901.1
hmm_num:1
protein_id	CAZyme_family	protein_length	protein_start	protien_end	hmm_length	hmm_start	hmm_end	e-value	coverage
EVM0004901.1	GH3.hmm	948	811	932	216	13	124	3.3e-18	0.513889
protein_id:EVM0004927.1
hmm_num:1
protein_id	CAZyme_family	protein_length	protein_start	protien_end	hmm_length	hmm_start	hmm_end	e-value	coverage
EVM0004927.1	CE5.hmm	208	30	205	189	1	186	1.5e-35	0.978836
protein_id:EVM0004945.1
hmm_num:1
protein_id	CAZyme_family	protein_length	protein_start	protien_end	hmm_length	hmm_start	hmm_end	e-value	coverage
EVM0004945.1	CE2.hmm	370	140	354	209	1	206	2e-40	0.980861
protein_id:EVM0004959.1
hmm_num:1
protein_id	CAZyme_family	protein_length	protein_start	protien_end	hmm_length	hmm_start	hmm_end	e-value	coverage
EVM0004959.1	PL1.hmm	364	107	283	202	19	194	1.9e-36	0.866337
protein_id:EVM0004963.1
hmm_num:1
protein_id	CAZyme_family	protein_length	protein_start	protien_end	hmm_length	hmm_start	hmm_end	e-value	coverage
EVM0004963.1	CE4.hmm	249	44	159	130	8	124	5.6e-15	0.892308
protein_id:EVM0004969.1
hmm_num:1
protein_id	CAZyme_family	protein_length	protein_start	protien_end	hmm_length	hmm_start	hmm_end	e-value	coverage
EVM0004969.1	GH25.hmm	1004	32	212	177	1	172	1.3e-50	0.966102
protein_id:EVM0004977.1
hmm_num:1
protein_id	CAZyme_family	protein_length	protein_start	protien_end	hmm_length	hmm_start	hmm_end	e-value	coverage
EVM0004977.1	AA7.hmm	1687	711	903	458	15	194	2.7e-45	0.39083
protein_id:EVM0004980.1
hmm_num:1
protein_id	CAZyme_family	protein_length	protein_start	protien_end	hmm_length	hmm_start	hmm_end	e-value	coverage
EVM0004980.1	PL3.hmm	238	52	218	197	24	197	3.4e-47	0.878173
protein_id:EVM0004992.1
hmm_num:1
protein_id	CAZyme_family	protein_length	protein_start	protien_end	hmm_length	hmm_start	hmm_end	e-value	coverage
EVM0004992.1	GT2.hmm	1020	638	766	168	1	129	4.5e-12	0.761905
protein_id:EVM0004993.1
hmm_num:1
protein_id	CAZyme_family	protein_length	protein_start	protien_end	hmm_length	hmm_start	hmm_end	e-value	coverage
EVM0004993.1	GT68.hmm	615	377	602	350	162	339	2e-06	0.505714
protein_id:EVM0004997.1
hmm_num:1
protein_id	CAZyme_family	protein_length	protein_start	protien_end	hmm_length	hmm_start	hmm_end	e-value	coverage
EVM0004997.1	GH45.hmm	227	25	224	198	1	197	1.1e-91	0.989899
protein_id:EVM0005012.1
hmm_num:1
protein_id	CAZyme_family	protein_length	protein_start	protien_end	hmm_length	hmm_start	hmm_end	e-value	coverage
EVM0005012.1	GH28.hmm	436	77	350	325	29	277	1.8e-40	0.763077
protein_id:EVM0005031.1
hmm_num:1
protein_id	CAZyme_family	protein_length	protein_start	protien_end	hmm_length	hmm_start	hmm_end	e-value	coverage
EVM0005031.1	CE10.hmm	674	221	468	341	93	338	2.7e-53	0.718475
protein_id:EVM0005041.1
hmm_num:1
protein_id	CAZyme_family	protein_length	protein_start	protien_end	hmm_length	hmm_start	hmm_end	e-value	coverage
EVM0005041.1	CE10.hmm	539	98	235	341	74	193	2e-29	0.348974
protein_id:EVM0005042.1
hmm_num:1
protein_id	CAZyme_family	protein_length	protein_start	protien_end	hmm_length	hmm_start	hmm_end	e-value	coverage
EVM0005042.1	GT28.hmm	527	8	136	157	2	113	2.5e-15	0.707006
protein_id:EVM0005049.1
hmm_num:1
protein_id	CAZyme_family	protein_length	protein_start	protien_end	hmm_length	hmm_start	hmm_end	e-value	coverage
EVM0005049.1	GH13.hmm	510	58	398	299	21	285	9.3e-42	0.882943
protein_id:EVM0005067.1
hmm_num:1
protein_id	CAZyme_family	protein_length	protein_start	protien_end	hmm_length	hmm_start	hmm_end	e-value	coverage
EVM0005067.1	GT23.hmm	817	461	688	318	13	230	3.3e-07	0.68239
protein_id:EVM0005090.1
hmm_num:1
protein_id	CAZyme_family	protein_length	protein_start	protien_end	hmm_length	hmm_start	hmm_end	e-value	coverage
EVM0005090.1	CE5.hmm	205	28	205	189	1	189	5e-30	0.994709
protein_id:EVM0005113.1
hmm_num:1
protein_id	CAZyme_family	protein_length	protein_start	protien_end	hmm_length	hmm_start	hmm_end	e-value	coverage
EVM0005113.1	GH109.hmm	450	14	135	126	2	125	4.3e-20	0.97619
protein_id:EVM0005118.1
hmm_num:1
protein_id	CAZyme_family	protein_length	protein_start	protien_end	hmm_length	hmm_start	hmm_end	e-value	coverage
EVM0005118.1	AA3.hmm	568	12	568	618	88	367	2.2e-78	0.451456
protein_id:EVM0005143.1
hmm_num:2
protein_id	CAZyme_family	protein_length	protein_start	protien_end	hmm_length	hmm_start	hmm_end	e-value	coverage
EVM0005143.1	GH16.hmm	678	266	410	189	4	115	3.4e-12	0.587302
EVM0005143.1	GH16.hmm	678	461	625	189	94	189	1.6e-11	0.502646
protein_id:EVM0005154.1
hmm_num:1
protein_id	CAZyme_family	protein_length	protein_start	protien_end	hmm_length	hmm_start	hmm_end	e-value	coverage
EVM0005154.1	GH125.hmm	1109	672	1086	402	1	402	1.4e-121	0.997512
protein_id:EVM0005163.1
hmm_num:1
protein_id	CAZyme_family	protein_length	protein_start	protien_end	hmm_length	hmm_start	hmm_end	e-value	coverage
EVM0005163.1	AA7.hmm	557	129	327	458	17	200	1.6e-21	0.399563
protein_id:EVM0005173.1
hmm_num:1
protein_id	CAZyme_family	protein_length	protein_start	protien_end	hmm_length	hmm_start	hmm_end	e-value	coverage
EVM0005173.1	CE5.hmm	205	28	203	189	1	187	5.3e-30	0.984127
protein_id:EVM0005187.1
hmm_num:3
protein_id	CAZyme_family	protein_length	protein_start	protien_end	hmm_length	hmm_start	hmm_end	e-value	coverage
EVM0005187.1	GH3.hmm	2131	39	278	216	5	215	3.8e-71	0.972222
EVM0005187.1	GH125.hmm	2131	940	1302	402	1	362	7.4e-136	0.89801
EVM0005187.1	GH92.hmm	2131	1607	2111	491	2	491	1.9e-176	0.995927
protein_id:EVM0005205.1
hmm_num:1
protein_id	CAZyme_family	protein_length	protein_start	protien_end	hmm_length	hmm_start	hmm_end	e-value	coverage
EVM0005205.1	AA8.hmm	760	4	758	815	8	778	7.3e-279	0.944785
protein_id:EVM0005229.1
hmm_num:1
protein_id	CAZyme_family	protein_length	protein_start	protien_end	hmm_length	hmm_start	hmm_end	e-value	coverage
EVM0005229.1	AA5.hmm	658	61	638	1281	553	1072	1e-145	0.405152
protein_id:EVM0005230.1
hmm_num:2
protein_id	CAZyme_family	protein_length	protein_start	protien_end	hmm_length	hmm_start	hmm_end	e-value	coverage
EVM0005230.1	AA9.hmm	303	7	219	220	2	218	6.2e-76	0.981818
EVM0005230.1	CBM1.hmm	303	271	299	29	1	29	1.7e-13	0.965517
protein_id:EVM0005251.1
hmm_num:1
protein_id	CAZyme_family	protein_length	protein_start	protien_end	hmm_length	hmm_start	hmm_end	e-value	coverage
EVM0005251.1	PL3.hmm	1522	58	250	197	3	197	9.2e-70	0.984772
protein_id:EVM0005267.1
hmm_num:1
protein_id	CAZyme_family	protein_length	protein_start	protien_end	hmm_length	hmm_start	hmm_end	e-value	coverage
EVM0005267.1	GH76.hmm	401	41	384	358	24	329	5.7e-37	0.851955
protein_id:EVM0005281.1
hmm_num:1
protein_id	CAZyme_family	protein_length	protein_start	protien_end	hmm_length	hmm_start	hmm_end	e-value	coverage
EVM0005281.1	AA9.hmm	234	7	219	220	2	219	2.3e-79	0.986364
protein_id:EVM0005295.1
hmm_num:1
protein_id	CAZyme_family	protein_length	protein_start	protien_end	hmm_length	hmm_start	hmm_end	e-value	coverage
EVM0005295.1	GH7.hmm	490	18	447	415	1	414	1.3e-195	0.995181
protein_id:EVM0005304.1
hmm_num:1
protein_id	CAZyme_family	protein_length	protein_start	protien_end	hmm_length	hmm_start	hmm_end	e-value	coverage
EVM0005304.1	GH43.hmm	128	33	112	248	165	247	5.8e-09	0.330645
protein_id:EVM0005309.1
hmm_num:2
protein_id	CAZyme_family	protein_length	protein_start	protien_end	hmm_length	hmm_start	hmm_end	e-value	coverage
EVM0005309.1	CE8.hmm	802	280	524	288	29	273	8.7e-66	0.847222
EVM0005309.1	CE8.hmm	802	540	782	288	31	273	1.1e-63	0.840278
protein_id:EVM0005319.1
hmm_num:1
protein_id	CAZyme_family	protein_length	protein_start	protien_end	hmm_length	hmm_start	hmm_end	e-value	coverage
EVM0005319.1	GT51.hmm	836	71	247	177	1	177	1.3e-64	0.99435
protein_id:EVM0005332.1
hmm_num:1
protein_id	CAZyme_family	protein_length	protein_start	protien_end	hmm_length	hmm_start	hmm_end	e-value	coverage
EVM0005332.1	AA3.hmm	865	51	700	618	83	437	2.5e-81	0.572816
protein_id:EVM0005362.1
hmm_num:1
protein_id	CAZyme_family	protein_length	protein_start	protien_end	hmm_length	hmm_start	hmm_end	e-value	coverage
EVM0005362.1	CE16.hmm	335	38	274	267	2	266	3.7e-37	0.988764
protein_id:EVM0005387.1
hmm_num:1
protein_id	CAZyme_family	protein_length	protein_start	protien_end	hmm_length	hmm_start	hmm_end	e-value	coverage
EVM0005387.1	GH5.hmm	918	41	454	275	26	239	2.8e-26	0.774545
protein_id:EVM0005402.1
hmm_num:1
protein_id	CAZyme_family	protein_length	protein_start	protien_end	hmm_length	hmm_start	hmm_end	e-value	coverage
EVM0005402.1	GH43.hmm	726	474	657	248	73	220	1.2e-19	0.592742
protein_id:EVM0005419.1
hmm_num:1
protein_id	CAZyme_family	protein_length	protein_start	protien_end	hmm_length	hmm_start	hmm_end	e-value	coverage
EVM0005419.1	PL4.hmm	434	121	261	567	186	361	3.4e-25	0.308642
protein_id:EVM0005420.1
hmm_num:1
protein_id	CAZyme_family	protein_length	protein_start	protien_end	hmm_length	hmm_start	hmm_end	e-value	coverage
EVM0005420.1	GT4.hmm	745	546	705	160	7	153	1.2e-24	0.9125
protein_id:EVM0005422.1
hmm_num:1
protein_id	CAZyme_family	protein_length	protein_start	protien_end	hmm_length	hmm_start	hmm_end	e-value	coverage
EVM0005422.1	GH16.hmm	334	103	310	189	29	186	9.4e-17	0.830688
protein_id:EVM0005425.1
hmm_num:4
protein_id	CAZyme_family	protein_length	protein_start	protien_end	hmm_length	hmm_start	hmm_end	e-value	coverage
EVM0005425.1	GH74.hmm	820	76	189	233	5	115	9.6e-25	0.472103
EVM0005425.1	GH74.hmm	820	191	312	233	38	169	1.1e-11	0.562232
EVM0005425.1	GH74.hmm	820	555	648	233	16	113	1.2e-12	0.416309
EVM0005425.1	CBM1.hmm	820	787	814	29	2	29	3.7e-13	0.931034
protein_id:EVM0005443.1
hmm_num:1
protein_id	CAZyme_family	protein_length	protein_start	protien_end	hmm_length	hmm_start	hmm_end	e-value	coverage
EVM0005443.1	AA7.hmm	621	170	383	458	5	209	1.8e-65	0.445415
protein_id:EVM0005478.1
hmm_num:1
protein_id	CAZyme_family	protein_length	protein_start	protien_end	hmm_length	hmm_start	hmm_end	e-value	coverage
EVM0005478.1	AA7.hmm	621	136	567	458	13	455	1.4e-53	0.965066
protein_id:EVM0005489.1
hmm_num:1
protein_id	CAZyme_family	protein_length	protein_start	protien_end	hmm_length	hmm_start	hmm_end	e-value	coverage
EVM0005489.1	PL8.hmm	683	274	511	259	2	244	1.2e-44	0.934363
protein_id:EVM0005517.1
hmm_num:2
protein_id	CAZyme_family	protein_length	protein_start	protien_end	hmm_length	hmm_start	hmm_end	e-value	coverage
EVM0005517.1	GH27.hmm	538	225	335	375	255	374	2e-25	0.317333
EVM0005517.1	CBM35.hmm	538	409	523	123	3	107	1.1e-07	0.845528
protein_id:EVM0005528.1
hmm_num:2
protein_id	CAZyme_family	protein_length	protein_start	protien_end	hmm_length	hmm_start	hmm_end	e-value	coverage
EVM0005528.1	PL4.hmm	1057	19	615	567	4	567	1.9e-147	0.992945
EVM0005528.1	CE8.hmm	1057	732	1045	288	17	285	6.2e-50	0.930556
protein_id:EVM0005542.1
hmm_num:1
protein_id	CAZyme_family	protein_length	protein_start	protien_end	hmm_length	hmm_start	hmm_end	e-value	coverage
EVM0005542.1	GH10.hmm	317	22	314	303	2	302	1.1e-102	0.990099
protein_id:EVM0005550.1
hmm_num:1
protein_id	CAZyme_family	protein_length	protein_start	protien_end	hmm_length	hmm_start	hmm_end	e-value	coverage
EVM0005550.1	CBM13.hmm	357	48	132	188	56	139	2.4e-13	0.441489
protein_id:EVM0005572.1
hmm_num:1
protein_id	CAZyme_family	protein_length	protein_start	protien_end	hmm_length	hmm_start	hmm_end	e-value	coverage
EVM0005572.1	GH43.hmm	325	23	322	248	2	247	3.6e-39	0.987903
protein_id:EVM0005623.1
hmm_num:1
protein_id	CAZyme_family	protein_length	protein_start	protien_end	hmm_length	hmm_start	hmm_end	e-value	coverage
EVM0005623.1	CBM21.hmm	697	313	439	107	8	106	2.6e-21	0.915888
protein_id:EVM0005627.1
hmm_num:1
protein_id	CAZyme_family	protein_length	protein_start	protien_end	hmm_length	hmm_start	hmm_end	e-value	coverage
EVM0005627.1	GH16.hmm	592	74	259	189	12	150	1.6e-20	0.730159
protein_id:EVM0005639.1
hmm_num:1
protein_id	CAZyme_family	protein_length	protein_start	protien_end	hmm_length	hmm_start	hmm_end	e-value	coverage
EVM0005639.1	CE10.hmm	956	150	588	341	33	336	1.7e-49	0.888563
protein_id:EVM0005656.1
hmm_num:1
protein_id	CAZyme_family	protein_length	protein_start	protien_end	hmm_length	hmm_start	hmm_end	e-value	coverage
EVM0005656.1	GH128.hmm	299	42	265	224	6	224	1.3e-74	0.973214
protein_id:EVM0005690.1
hmm_num:1
protein_id	CAZyme_family	protein_length	protein_start	protien_end	hmm_length	hmm_start	hmm_end	e-value	coverage
EVM0005690.1	CBM1.hmm	235	50	68	29	11	29	4.5e-07	0.62069
protein_id:EVM0005702.1
hmm_num:1
protein_id	CAZyme_family	protein_length	protein_start	protien_end	hmm_length	hmm_start	hmm_end	e-value	coverage
EVM0005702.1	GH23.hmm	803	682	776	135	5	111	2.7e-16	0.785185
protein_id:EVM0005746.1
hmm_num:1
protein_id	CAZyme_family	protein_length	protein_start	protien_end	hmm_length	hmm_start	hmm_end	e-value	coverage
EVM0005746.1	GH15.hmm	481	83	453	361	10	338	1.6e-35	0.908587
protein_id:EVM0005784.1
hmm_num:1
protein_id	CAZyme_family	protein_length	protein_start	protien_end	hmm_length	hmm_start	hmm_end	e-value	coverage
EVM0005784.1	GH18.hmm	431	31	386	296	3	290	3.1e-72	0.969595
protein_id:EVM0005797.1
hmm_num:1
protein_id	CAZyme_family	protein_length	protein_start	protien_end	hmm_length	hmm_start	hmm_end	e-value	coverage
EVM0005797.1	AA1.hmm	616	67	436	943	450	785	2.7e-75	0.355249
protein_id:EVM0005798.1
hmm_num:1
protein_id	CAZyme_family	protein_length	protein_start	protien_end	hmm_length	hmm_start	hmm_end	e-value	coverage
EVM0005798.1	PL1.hmm	371	107	298	202	19	200	9.2e-44	0.89604
protein_id:EVM0005853.1
hmm_num:1
protein_id	CAZyme_family	protein_length	protein_start	protien_end	hmm_length	hmm_start	hmm_end	e-value	coverage
EVM0005853.1	GT69.hmm	588	142	374	239	1	230	1.7e-48	0.958159
protein_id:EVM0005859.1
hmm_num:1
protein_id	CAZyme_family	protein_length	protein_start	protien_end	hmm_length	hmm_start	hmm_end	e-value	coverage
EVM0005859.1	AA7.hmm	555	118	320	458	21	210	1.9e-43	0.412664
protein_id:EVM0005864.1
hmm_num:1
protein_id	CAZyme_family	protein_length	protein_start	protien_end	hmm_length	hmm_start	hmm_end	e-value	coverage
EVM0005864.1	GH28.hmm	441	63	372	325	7	308	9.7e-46	0.926154
protein_id:EVM0005886.1
hmm_num:1
protein_id	CAZyme_family	protein_length	protein_start	protien_end	hmm_length	hmm_start	hmm_end	e-value	coverage
EVM0005886.1	GH109.hmm	497	42	167	126	1	118	1.4e-08	0.928571
protein_id:EVM0005889.1
hmm_num:1
protein_id	CAZyme_family	protein_length	protein_start	protien_end	hmm_length	hmm_start	hmm_end	e-value	coverage
EVM0005889.1	CE16.hmm	167	4	125	267	30	170	6.6e-23	0.524345
protein_id:EVM0005896.1
hmm_num:1
protein_id	CAZyme_family	protein_length	protein_start	protien_end	hmm_length	hmm_start	hmm_end	e-value	coverage
EVM0005896.1	GH31.hmm	851	215	721	427	8	427	4.8e-82	0.981265
protein_id:EVM0005905.1
hmm_num:1
protein_id	CAZyme_family	protein_length	protein_start	protien_end	hmm_length	hmm_start	hmm_end	e-value	coverage
EVM0005905.1	GH7.hmm	404	98	401	415	124	414	4.8e-134	0.698795
protein_id:EVM0005922.1
hmm_num:1
protein_id	CAZyme_family	protein_length	protein_start	protien_end	hmm_length	hmm_start	hmm_end	e-value	coverage
EVM0005922.1	GH78.hmm	857	398	803	504	133	503	1.5e-70	0.734127
protein_id:EVM0005925.1
hmm_num:1
protein_id	CAZyme_family	protein_length	protein_start	protien_end	hmm_length	hmm_start	hmm_end	e-value	coverage
EVM0005925.1	GH3.hmm	823	38	251	216	3	216	2.3e-66	0.986111
protein_id:EVM0005987.1
hmm_num:1
protein_id	CAZyme_family	protein_length	protein_start	protien_end	hmm_length	hmm_start	hmm_end	e-value	coverage
EVM0005987.1	AA9.hmm	822	9	235	220	3	219	2.2e-53	0.981818
protein_id:EVM0006002.1
hmm_num:1
protein_id	CAZyme_family	protein_length	protein_start	protien_end	hmm_length	hmm_start	hmm_end	e-value	coverage
EVM0006002.1	GT4.hmm	484	234	417	160	6	150	1.8e-28	0.9
protein_id:EVM0006017.1
hmm_num:1
protein_id	CAZyme_family	protein_length	protein_start	protien_end	hmm_length	hmm_start	hmm_end	e-value	coverage
EVM0006017.1	GH128.hmm	270	45	268	224	4	224	1.1e-51	0.982143
protein_id:EVM0006025.1
hmm_num:1
protein_id	CAZyme_family	protein_length	protein_start	protien_end	hmm_length	hmm_start	hmm_end	e-value	coverage
EVM0006025.1	PL1.hmm	313	73	254	202	22	200	3.7e-48	0.881188
protein_id:EVM0006026.1
hmm_num:1
protein_id	CAZyme_family	protein_length	protein_start	protien_end	hmm_length	hmm_start	hmm_end	e-value	coverage
EVM0006026.1	CE4.hmm	395	159	228	130	57	124	1.7e-12	0.515385
protein_id:EVM0006035.1
hmm_num:2
protein_id	CAZyme_family	protein_length	protein_start	protien_end	hmm_length	hmm_start	hmm_end	e-value	coverage
EVM0006035.1	GT4.hmm	1232	466	596	160	13	150	4.3e-25	0.85625
EVM0006035.1	GT2.hmm	1232	929	1093	168	1	167	9e-19	0.988095
protein_id:EVM0006059.1
hmm_num:1
protein_id	CAZyme_family	protein_length	protein_start	protien_end	hmm_length	hmm_start	hmm_end	e-value	coverage
EVM0006059.1	CE10.hmm	493	95	219	341	76	185	1e-27	0.319648
protein_id:EVM0006070.1
hmm_num:2
protein_id	CAZyme_family	protein_length	protein_start	protien_end	hmm_length	hmm_start	hmm_end	e-value	coverage
EVM0006070.1	GH13.hmm	570	57	329	299	29	281	1.7e-21	0.842809
EVM0006070.1	CBM20.hmm	570	476	563	90	1	89	3.3e-27	0.977778
protein_id:EVM0006091.1
hmm_num:2
protein_id	CAZyme_family	protein_length	protein_start	protien_end	hmm_length	hmm_start	hmm_end	e-value	coverage
EVM0006091.1	GH35.hmm	1001	45	383	307	1	304	2.1e-79	0.986971
EVM0006091.1	CBM67.hmm	1001	726	868	176	19	165	8.2e-07	0.829545
protein_id:EVM0006107.1
hmm_num:3
protein_id	CAZyme_family	protein_length	protein_start	protien_end	hmm_length	hmm_start	hmm_end	e-value	coverage
EVM0006107.1	CE10.hmm	1361	87	305	341	78	310	4.8e-42	0.680352
EVM0006107.1	GT4.hmm	1361	558	716	160	8	154	2.6e-33	0.9125
EVM0006107.1	GT28.hmm	1361	1216	1324	157	37	145	2e-12	0.687898
protein_id:EVM0006114.1
hmm_num:1
protein_id	CAZyme_family	protein_length	protein_start	protien_end	hmm_length	hmm_start	hmm_end	e-value	coverage
EVM0006114.1	GH28.hmm	361	35	349	325	3	313	2.2e-54	0.953846
protein_id:EVM0006116.1
hmm_num:1
protein_id	CAZyme_family	protein_length	protein_start	protien_end	hmm_length	hmm_start	hmm_end	e-value	coverage
EVM0006116.1	AA7.hmm	484	54	276	458	7	227	3.3e-51	0.480349
protein_id:EVM0006121.1
hmm_num:1
protein_id	CAZyme_family	protein_length	protein_start	protien_end	hmm_length	hmm_start	hmm_end	e-value	coverage
EVM0006121.1	AA9.hmm	221	8	206	220	3	220	5.9e-61	0.986364
protein_id:EVM0006123.1
hmm_num:1
protein_id	CAZyme_family	protein_length	protein_start	protien_end	hmm_length	hmm_start	hmm_end	e-value	coverage
EVM0006123.1	AA7.hmm	430	134	288	458	114	273	6.8e-38	0.347162
protein_id:EVM0006137.1
hmm_num:1
protein_id	CAZyme_family	protein_length	protein_start	protien_end	hmm_length	hmm_start	hmm_end	e-value	coverage
EVM0006137.1	CE16.hmm	583	279	566	267	2	266	6.3e-42	0.988764
protein_id:EVM0006154.1
hmm_num:1
protein_id	CAZyme_family	protein_length	protein_start	protien_end	hmm_length	hmm_start	hmm_end	e-value	coverage
EVM0006154.1	AA5.hmm	587	20	562	1281	560	1033	2.8e-129	0.369243
protein_id:EVM0006157.1
hmm_num:2
protein_id	CAZyme_family	protein_length	protein_start	protien_end	hmm_length	hmm_start	hmm_end	e-value	coverage
EVM0006157.1	GH5.hmm	555	53	338	275	29	252	9.6e-34	0.810909
EVM0006157.1	CBM46.hmm	555	369	441	87	19	87	2.2e-09	0.781609
protein_id:EVM0006165.1
hmm_num:1
protein_id	CAZyme_family	protein_length	protein_start	protien_end	hmm_length	hmm_start	hmm_end	e-value	coverage
EVM0006165.1	CE1.hmm	306	27	270	227	22	202	1.9e-09	0.792952
protein_id:EVM0006196.1
hmm_num:1
protein_id	CAZyme_family	protein_length	protein_start	protien_end	hmm_length	hmm_start	hmm_end	e-value	coverage
EVM0006196.1	GT48.hmm	1707	692	1458	739	2	726	1e-303	0.979702
protein_id:EVM0006201.1
hmm_num:2
protein_id	CAZyme_family	protein_length	protein_start	protien_end	hmm_length	hmm_start	hmm_end	e-value	coverage
EVM0006201.1	GH43.hmm	892	244	536	248	10	246	2.9e-31	0.951613
EVM0006201.1	CBM32.hmm	892	575	687	124	8	107	7.7e-22	0.798387
protein_id:EVM0006215.1
hmm_num:1
protein_id	CAZyme_family	protein_length	protein_start	protien_end	hmm_length	hmm_start	hmm_end	e-value	coverage
EVM0006215.1	AA9.hmm	316	7	231	220	2	219	1.5e-57	0.986364
protein_id:EVM0006219.1
hmm_num:1
protein_id	CAZyme_family	protein_length	protein_start	protien_end	hmm_length	hmm_start	hmm_end	e-value	coverage
EVM0006219.1	GH109.hmm	2869	1143	1244	126	23	121	4.3e-07	0.777778
protein_id:EVM0006221.1
hmm_num:1
protein_id	CAZyme_family	protein_length	protein_start	protien_end	hmm_length	hmm_start	hmm_end	e-value	coverage
EVM0006221.1	GH12.hmm	230	98	207	156	2	112	4.6e-29	0.705128
protein_id:EVM0006223.1
hmm_num:1
protein_id	CAZyme_family	protein_length	protein_start	protien_end	hmm_length	hmm_start	hmm_end	e-value	coverage
EVM0006223.1	GT24.hmm	1583	1261	1508	248	1	248	4.3e-128	0.995968
protein_id:EVM0006242.1
hmm_num:1
protein_id	CAZyme_family	protein_length	protein_start	protien_end	hmm_length	hmm_start	hmm_end	e-value	coverage
EVM0006242.1	PL9.hmm	393	20	386	374	7	368	1e-111	0.965241
protein_id:EVM0006245.1
hmm_num:2
protein_id	CAZyme_family	protein_length	protein_start	protien_end	hmm_length	hmm_start	hmm_end	e-value	coverage
EVM0006245.1	CBM1.hmm	385	21	48	29	2	29	4.4e-12	0.931034
EVM0006245.1	GH5.hmm	385	80	364	275	10	241	1.5e-39	0.84
protein_id:EVM0006268.1
hmm_num:1
protein_id	CAZyme_family	protein_length	protein_start	protien_end	hmm_length	hmm_start	hmm_end	e-value	coverage
EVM0006268.1	GH43.hmm	325	20	309	248	1	247	1.1e-41	0.991935
protein_id:EVM0006274.1
hmm_num:1
protein_id	CAZyme_family	protein_length	protein_start	protien_end	hmm_length	hmm_start	hmm_end	e-value	coverage
EVM0006274.1	CE5.hmm	211	25	206	189	1	186	3.8e-32	0.978836
protein_id:EVM0006278.1
hmm_num:1
protein_id	CAZyme_family	protein_length	protein_start	protien_end	hmm_length	hmm_start	hmm_end	e-value	coverage
EVM0006278.1	GH3.hmm	688	81	308	216	3	216	2.8e-57	0.986111
protein_id:EVM0006319.1
hmm_num:1
protein_id	CAZyme_family	protein_length	protein_start	protien_end	hmm_length	hmm_start	hmm_end	e-value	coverage
EVM0006319.1	GH28.hmm	364	39	351	325	4	308	2.6e-58	0.935385
protein_id:EVM0006338.1
hmm_num:1
protein_id	CAZyme_family	protein_length	protein_start	protien_end	hmm_length	hmm_start	hmm_end	e-value	coverage
EVM0006338.1	CE8.hmm	765	50	365	288	6	284	4.7e-59	0.965278
protein_id:EVM0006367.1
hmm_num:1
protein_id	CAZyme_family	protein_length	protein_start	protien_end	hmm_length	hmm_start	hmm_end	e-value	coverage
EVM0006367.1	AA1.hmm	529	32	395	943	450	781	8.9e-105	0.351007
protein_id:EVM0006369.1
hmm_num:1
protein_id	CAZyme_family	protein_length	protein_start	protien_end	hmm_length	hmm_start	hmm_end	e-value	coverage
EVM0006369.1	GT2.hmm	1726	1270	1353	168	82	164	1.2e-13	0.488095
protein_id:EVM0006374.1
hmm_num:1
protein_id	CAZyme_family	protein_length	protein_start	protien_end	hmm_length	hmm_start	hmm_end	e-value	coverage
EVM0006374.1	GH79.hmm	620	86	411	455	3	348	2.2e-36	0.758242
protein_id:EVM0006383.1
hmm_num:2
protein_id	CAZyme_family	protein_length	protein_start	protien_end	hmm_length	hmm_start	hmm_end	e-value	coverage
EVM0006383.1	AA9.hmm	444	10	230	220	5	218	6.4e-70	0.968182
EVM0006383.1	CBM1.hmm	444	413	440	29	2	29	2.2e-12	0.931034
protein_id:EVM0006384.1
hmm_num:1
protein_id	CAZyme_family	protein_length	protein_start	protien_end	hmm_length	hmm_start	hmm_end	e-value	coverage
EVM0006384.1	CE10.hmm	688	423	665	341	77	312	5.8e-26	0.68915
protein_id:EVM0006398.1
hmm_num:1
protein_id	CAZyme_family	protein_length	protein_start	protien_end	hmm_length	hmm_start	hmm_end	e-value	coverage
EVM0006398.1	GH18.hmm	1811	632	961	296	6	284	1.8e-35	0.939189
protein_id:EVM0006416.1
hmm_num:2
protein_id	CAZyme_family	protein_length	protein_start	protien_end	hmm_length	hmm_start	hmm_end	e-value	coverage
EVM0006416.1	GH72.hmm	546	18	330	312	4	311	1.1e-105	0.983974
EVM0006416.1	CBM43.hmm	546	391	470	83	9	79	2.4e-13	0.843373
protein_id:EVM0006426.1
hmm_num:2
protein_id	CAZyme_family	protein_length	protein_start	protien_end	hmm_length	hmm_start	hmm_end	e-value	coverage
EVM0006426.1	GH115.hmm	991	35	668	697	4	600	2.4e-242	0.855093
EVM0006426.1	GH115.hmm	991	812	977	697	93	313	1.4e-07	0.315638
protein_id:EVM0006445.1
hmm_num:1
protein_id	CAZyme_family	protein_length	protein_start	protien_end	hmm_length	hmm_start	hmm_end	e-value	coverage
EVM0006445.1	CE10.hmm	221	24	193	341	140	316	1.4e-28	0.516129
protein_id:EVM0006454.1
hmm_num:1
protein_id	CAZyme_family	protein_length	protein_start	protien_end	hmm_length	hmm_start	hmm_end	e-value	coverage
EVM0006454.1	GH13.hmm	496	42	392	299	19	293	1.4e-42	0.916388
protein_id:EVM0006457.1
hmm_num:1
protein_id	CAZyme_family	protein_length	protein_start	protien_end	hmm_length	hmm_start	hmm_end	e-value	coverage
EVM0006457.1	GT39.hmm	746	87	325	223	2	223	9.8e-72	0.991031
protein_id:EVM0006489.1
hmm_num:1
protein_id	CAZyme_family	protein_length	protein_start	protien_end	hmm_length	hmm_start	hmm_end	e-value	coverage
EVM0006489.1	GH79.hmm	583	108	553	455	5	419	1.9e-50	0.90989
protein_id:EVM0006494.1
hmm_num:2
protein_id	CAZyme_family	protein_length	protein_start	protien_end	hmm_length	hmm_start	hmm_end	e-value	coverage
EVM0006494.1	CBM4.hmm	654	75	192	126	12	123	2.9e-08	0.880952
EVM0006494.1	GH51.hmm	654	203	651	630	110	542	1.3e-83	0.685714
protein_id:EVM0006511.1
hmm_num:2
protein_id	CAZyme_family	protein_length	protein_start	protien_end	hmm_length	hmm_start	hmm_end	e-value	coverage
EVM0006511.1	AA9.hmm	265	20	194	220	42	219	8.4e-49	0.804545
EVM0006511.1	CBM1.hmm	265	236	261	29	1	26	2.3e-11	0.862069
protein_id:EVM0006522.1
hmm_num:1
protein_id	CAZyme_family	protein_length	protein_start	protien_end	hmm_length	hmm_start	hmm_end	e-value	coverage
EVM0006522.1	AA3.hmm	620	29	618	618	85	400	2.5e-81	0.509709
protein_id:EVM0006525.1
hmm_num:2
protein_id	CAZyme_family	protein_length	protein_start	protien_end	hmm_length	hmm_start	hmm_end	e-value	coverage
EVM0006525.1	GH131.hmm	325	20	251	255	1	255	8.7e-84	0.996078
EVM0006525.1	CBM1.hmm	325	292	320	29	1	29	3.3e-11	0.965517
protein_id:EVM0006546.1
hmm_num:1
protein_id	CAZyme_family	protein_length	protein_start	protien_end	hmm_length	hmm_start	hmm_end	e-value	coverage
EVM0006546.1	CE16.hmm	319	65	207	267	2	159	2.2e-20	0.588015
protein_id:EVM0006550.1
hmm_num:1
protein_id	CAZyme_family	protein_length	protein_start	protien_end	hmm_length	hmm_start	hmm_end	e-value	coverage
EVM0006550.1	CBM21.hmm	641	260	362	107	4	107	1.6e-28	0.962617
protein_id:EVM0006560.1
hmm_num:1
protein_id	CAZyme_family	protein_length	protein_start	protien_end	hmm_length	hmm_start	hmm_end	e-value	coverage
EVM0006560.1	GH130.hmm	514	233	449	296	65	286	4.6e-46	0.746622
protein_id:EVM0006562.1
hmm_num:1
protein_id	CAZyme_family	protein_length	protein_start	protien_end	hmm_length	hmm_start	hmm_end	e-value	coverage
EVM0006562.1	CE4.hmm	404	171	242	130	53	123	1.4e-15	0.538462
protein_id:EVM0006579.1
hmm_num:1
protein_id	CAZyme_family	protein_length	protein_start	protien_end	hmm_length	hmm_start	hmm_end	e-value	coverage
EVM0006579.1	CBM13.hmm	275	19	150	188	5	138	1.2e-11	0.707447
protein_id:EVM0006610.1
hmm_num:2
protein_id	CAZyme_family	protein_length	protein_start	protien_end	hmm_length	hmm_start	hmm_end	e-value	coverage
EVM0006610.1	GH18.hmm	1210	756	1092	296	3	289	1.4e-76	0.966216
EVM0006610.1	CBM5.hmm	1210	1166	1204	40	3	40	3.9e-11	0.925
protein_id:EVM0006635.1
hmm_num:1
protein_id	CAZyme_family	protein_length	protein_start	protien_end	hmm_length	hmm_start	hmm_end	e-value	coverage
EVM0006635.1	CE1.hmm	453	231	340	227	7	117	1.1e-10	0.484581
protein_id:EVM0006640.1
hmm_num:1
protein_id	CAZyme_family	protein_length	protein_start	protien_end	hmm_length	hmm_start	hmm_end	e-value	coverage
EVM0006640.1	GH3.hmm	727	51	258	216	3	216	3.8e-66	0.986111
protein_id:EVM0006655.1
hmm_num:1
protein_id	CAZyme_family	protein_length	protein_start	protien_end	hmm_length	hmm_start	hmm_end	e-value	coverage
EVM0006655.1	GH28.hmm	362	35	349	325	4	308	1.2e-44	0.935385
protein_id:EVM0006656.1
hmm_num:1
protein_id	CAZyme_family	protein_length	protein_start	protien_end	hmm_length	hmm_start	hmm_end	e-value	coverage
EVM0006656.1	GH103.hmm	1018	35	319	295	1	268	8.2e-86	0.905085
protein_id:EVM0006663.1
hmm_num:1
protein_id	CAZyme_family	protein_length	protein_start	protien_end	hmm_length	hmm_start	hmm_end	e-value	coverage
EVM0006663.1	AA7.hmm	554	120	307	458	21	194	1.8e-40	0.377729
protein_id:EVM0006664.1
hmm_num:1
protein_id	CAZyme_family	protein_length	protein_start	protien_end	hmm_length	hmm_start	hmm_end	e-value	coverage
EVM0006664.1	CE10.hmm	310	140	292	341	164	323	1e-19	0.466276
protein_id:EVM0006707.1
hmm_num:1
protein_id	CAZyme_family	protein_length	protein_start	protien_end	hmm_length	hmm_start	hmm_end	e-value	coverage
EVM0006707.1	PL8.hmm	789	408	613	259	31	241	1.8e-32	0.810811
protein_id:EVM0006729.1
hmm_num:1
protein_id	CAZyme_family	protein_length	protein_start	protien_end	hmm_length	hmm_start	hmm_end	e-value	coverage
EVM0006729.1	PL14.hmm	306	87	297	200	7	194	3.8e-59	0.935
protein_id:EVM0006731.1
hmm_num:3
protein_id	CAZyme_family	protein_length	protein_start	protien_end	hmm_length	hmm_start	hmm_end	e-value	coverage
EVM0006731.1	CE16.hmm	2334	16	193	267	56	252	4.6e-33	0.734082
EVM0006731.1	CE16.hmm	2334	221	501	267	2	266	8.1e-54	0.988764
EVM0006731.1	CE16.hmm	2334	556	704	267	100	251	2.4e-29	0.565543
protein_id:EVM0006743.1
hmm_num:1
[truncated: 1,163 more rows]

## Sheet: Sheet2
protein_id:EVM0000020.1
hmm_num:1
protein_id	CAZyme_family	protein_length	protein_start	protien_end	hmm_length	hmm_start	hmm_end	e-value	coverage
EVM0000020.1	GH47.hmm	530	40	478	446	2	445	5.9e-116	0.993274
protein_id:EVM0000029.1
hmm_num:1
protein_id	CAZyme_family	protein_length	protein_start	protien_end	hmm_length	hmm_start	hmm_end	e-value	coverage
EVM0000029.1	CE1.hmm	323	28	155	227	22	149	3e-06	0.559471
protein_id:EVM0000046.1
hmm_num:1
protein_id	CAZyme_family	protein_length	protein_start	protien_end	hmm_length	hmm_start	hmm_end	e-value	coverage
EVM0000046.1	GT2.hmm	268	23	205	168	1	167	6.5e-44	0.988095
protein_id:EVM0000083.1
hmm_num:1
protein_id	CAZyme_family	protein_length	protein_start	protien_end	hmm_length	hmm_start	hmm_end	e-value	coverage
EVM0000083.1	GH131.hmm	308	21	298	255	1	251	1.1e-61	0.980392
protein_id:EVM0000089.1
hmm_num:2
protein_id	CAZyme_family	protein_length	protein_start	protien_end	hmm_length	hmm_start	hmm_end	e-value	coverage
EVM0000089.1	CE5.hmm	370	32	183	189	2	163	8.6e-29	0.851852
EVM0000089.1	CE5.hmm	370	193	368	189	1	187	4.9e-32	0.984127
protein_id:EVM0000099.1
hmm_num:1
protein_id	CAZyme_family	protein_length	protein_start	protien_end	hmm_length	hmm_start	hmm_end	e-value	coverage
EVM0000099.1	AA8.hmm	548	20	547	815	241	776	3.1e-197	0.656442
protein_id:EVM0000108.1
hmm_num:1
protein_id	CAZyme_family	protein_length	protein_start	protien_end	hmm_length	hmm_start	hmm_end	e-value	coverage
EVM0000108.1	CBM5.hmm	219	174	213	40	3	40	3.4e-12	0.925
protein_id:EVM0000122.1
hmm_num:1
protein_id	CAZyme_family	protein_length	protein_start	protien_end	hmm_length	hmm_start	hmm_end	e-value	coverage
EVM0000122.1	AA3.hmm	538	4	533	618	86	399	4.2e-28	0.506472
protein_id:EVM0000154.1
hmm_num:1
protein_id	CAZyme_family	protein_length	protein_start	protien_end	hmm_length	hmm_start	hmm_end	e-value	coverage
EVM0000154.1	GT48.hmm	1711	694	1465	739	2	726	4.6e-287	0.979702
protein_id:EVM0000160.1
hmm_num:1
protein_id	CAZyme_family	protein_length	protein_start	protien_end	hmm_length	hmm_start	hmm_end	e-value	coverage
EVM0000160.1	CE10.hmm	797	533	727	341	76	278	9e-08	0.592375
protein_id:EVM0000164.1
hmm_num:1
protein_id	CAZyme_family	protein_length	protein_start	protien_end	hmm_length	hmm_start	hmm_end	e-value	coverage
EVM0000164.1	GH35.hmm	974	80	393	307	1	303	1.3e-68	0.983713
protein_id:EVM0000188.1
hmm_num:1
protein_id	CAZyme_family	protein_length	protein_start	protien_end	hmm_length	hmm_start	hmm_end	e-value	coverage
EVM0000188.1	GT22.hmm	347	20	273	389	6	226	2e-43	0.565553
protein_id:EVM0000204.1
hmm_num:1
protein_id	CAZyme_family	protein_length	protein_start	protien_end	hmm_length	hmm_start	hmm_end	e-value	coverage
EVM0000204.1	GH10.hmm	176	39	174	303	160	303	1.2e-42	0.471947
protein_id:EVM0000216.1
hmm_num:1
protein_id	CAZyme_family	protein_length	protein_start	protien_end	hmm_length	hmm_start	hmm_end	e-value	coverage
EVM0000216.1	AA5.hmm	655	11	635	1281	502	1071	4.1e-142	0.444184
protein_id:EVM0000218.1
hmm_num:1
protein_id	CAZyme_family	protein_length	protein_start	protien_end	hmm_length	hmm_start	hmm_end	e-value	coverage
EVM0000218.1	AA3.hmm	569	16	567	618	85	398	3.2e-81	0.506472
protein_id:EVM0000245.1
hmm_num:1
protein_id	CAZyme_family	protein_length	protein_start	protien_end	hmm_length	hmm_start	hmm_end	e-value	coverage
EVM0000245.1	AA3.hmm	605	73	598	618	85	395	9e-20	0.501618
protein_id:EVM0000284.1
hmm_num:1
protein_id	CAZyme_family	protein_length	protein_start	protien_end	hmm_length	hmm_start	hmm_end	e-value	coverage
EVM0000284.1	GH55.hmm	791	43	784	740	9	739	1.5e-281	0.986486
protein_id:EVM0000293.1
hmm_num:1
protein_id	CAZyme_family	protein_length	protein_start	protien_end	hmm_length	hmm_start	hmm_end	e-value	coverage
EVM0000293.1	AA3.hmm	619	11	608	618	87	412	1.6e-78	0.52589
protein_id:EVM0000311.1
hmm_num:1
protein_id	CAZyme_family	protein_length	protein_start	protien_end	hmm_length	hmm_start	hmm_end	e-value	coverage
EVM0000311.1	AA7.hmm	493	54	490	458	3	458	1.5e-95	0.99345
protein_id:EVM0000322.1
hmm_num:1
protein_id	CAZyme_family	protein_length	protein_start	protien_end	hmm_length	hmm_start	hmm_end	e-value	coverage
EVM0000322.1	GH105.hmm	377	221	345	332	180	295	4.8e-09	0.346386
protein_id:EVM0000323.1
hmm_num:1
protein_id	CAZyme_family	protein_length	protein_start	protien_end	hmm_length	hmm_start	hmm_end	e-value	coverage
EVM0000323.1	GT76.hmm	207	65	206	407	43	167	5.4e-20	0.304668
protein_id:EVM0000340.1
hmm_num:1
protein_id	CAZyme_family	protein_length	protein_start	protien_end	hmm_length	hmm_start	hmm_end	e-value	coverage
EVM0000340.1	GH16.hmm	283	62	257	189	12	189	2.8e-27	0.936508
protein_id:EVM0000359.1
hmm_num:1
protein_id	CAZyme_family	protein_length	protein_start	protien_end	hmm_length	hmm_start	hmm_end	e-value	coverage
EVM0000359.1	AA7.hmm	366	49	273	458	3	217	3e-78	0.467249
protein_id:EVM0000361.1
hmm_num:1
protein_id	CAZyme_family	protein_length	protein_start	protien_end	hmm_length	hmm_start	hmm_end	e-value	coverage
EVM0000361.1	PL14.hmm	403	179	400	200	2	198	4.7e-58	0.98
protein_id:EVM0000394.1
hmm_num:1
protein_id	CAZyme_family	protein_length	protein_start	protien_end	hmm_length	hmm_start	hmm_end	e-value	coverage
EVM0000394.1	PL14.hmm	306	86	297	200	6	194	9.4e-60	0.94
protein_id:EVM0000415.1
hmm_num:1
protein_id	CAZyme_family	protein_length	protein_start	protien_end	hmm_length	hmm_start	hmm_end	e-value	coverage
EVM0000415.1	CBM13.hmm	243	39	170	188	5	136	5e-15	0.696809
protein_id:EVM0000429.1
hmm_num:1
protein_id	CAZyme_family	protein_length	protein_start	protien_end	hmm_length	hmm_start	hmm_end	e-value	coverage
EVM0000429.1	GH31.hmm	1184	331	903	427	2	427	2.6e-114	0.995316
protein_id:EVM0000430.1
hmm_num:1
protein_id	CAZyme_family	protein_length	protein_start	protien_end	hmm_length	hmm_start	hmm_end	e-value	coverage
EVM0000430.1	GH79.hmm	498	28	285	455	127	344	3e-30	0.476923
protein_id:EVM0000435.1
hmm_num:2
protein_id	CAZyme_family	protein_length	protein_start	protien_end	hmm_length	hmm_start	hmm_end	e-value	coverage
EVM0000435.1	CE12.hmm	549	153	289	210	2	150	3.3e-26	0.704762
EVM0000435.1	CE12.hmm	549	335	515	210	2	199	5.1e-33	0.938095
protein_id:EVM0000469.1
hmm_num:2
protein_id	CAZyme_family	protein_length	protein_start	protien_end	hmm_length	hmm_start	hmm_end	e-value	coverage
EVM0000469.1	CBM1.hmm	433	21	48	29	2	29	5.1e-13	0.931034
EVM0000469.1	GH5.hmm	433	80	360	275	10	237	2.5e-38	0.825455
protein_id:EVM0000484.1
hmm_num:1
protein_id	CAZyme_family	protein_length	protein_start	protien_end	hmm_length	hmm_start	hmm_end	e-value	coverage
EVM0000484.1	AA3.hmm	608	28	605	618	86	398	1.6e-89	0.504854
protein_id:EVM0000485.1
hmm_num:1
protein_id	CAZyme_family	protein_length	protein_start	protien_end	hmm_length	hmm_start	hmm_end	e-value	coverage
EVM0000485.1	AA9.hmm	1838	8	214	220	2	219	2.4e-57	0.986364
protein_id:EVM0000498.1
hmm_num:2
protein_id	CAZyme_family	protein_length	protein_start	protien_end	hmm_length	hmm_start	hmm_end	e-value	coverage
EVM0000498.1	CBM1.hmm	417	27	52	29	2	27	1.5e-09	0.862069
EVM0000498.1	GH10.hmm	417	86	405	303	6	303	1.4e-80	0.980198
protein_id:EVM0000505.1
hmm_num:1
protein_id	CAZyme_family	protein_length	protein_start	protien_end	hmm_length	hmm_start	hmm_end	e-value	coverage
EVM0000505.1	CE4.hmm	1314	1097	1204	130	8	119	3e-13	0.853846
protein_id:EVM0000508.1
hmm_num:1
protein_id	CAZyme_family	protein_length	protein_start	protien_end	hmm_length	hmm_start	hmm_end	e-value	coverage
EVM0000508.1	GH28.hmm	421	91	397	325	22	319	1.3e-53	0.913846
protein_id:EVM0000510.1
hmm_num:1
protein_id	CAZyme_family	protein_length	protein_start	protien_end	hmm_length	hmm_start	hmm_end	e-value	coverage
EVM0000510.1	PL8.hmm	787	396	615	259	20	244	1.1e-37	0.864865
protein_id:EVM0000522.1
hmm_num:1
protein_id	CAZyme_family	protein_length	protein_start	protien_end	hmm_length	hmm_start	hmm_end	e-value	coverage
EVM0000522.1	PL8.hmm	795	391	619	259	3	241	1.4e-34	0.918919
protein_id:EVM0000545.1
hmm_num:1
protein_id	CAZyme_family	protein_length	protein_start	protien_end	hmm_length	hmm_start	hmm_end	e-value	coverage
EVM0000545.1	GH30.hmm	718	10	314	417	60	353	3.7e-80	0.702638
protein_id:EVM0000561.1
hmm_num:1
protein_id	CAZyme_family	protein_length	protein_start	protien_end	hmm_length	hmm_start	hmm_end	e-value	coverage
EVM0000561.1	GT23.hmm	786	434	657	318	17	230	7e-06	0.669811
protein_id:EVM0000564.1
hmm_num:1
protein_id	CAZyme_family	protein_length	protein_start	protien_end	hmm_length	hmm_start	hmm_end	e-value	coverage
EVM0000564.1	GH13.hmm	503	41	399	299	18	293	2.3e-44	0.919732
protein_id:EVM0000573.1
hmm_num:1
protein_id	CAZyme_family	protein_length	protein_start	protien_end	hmm_length	hmm_start	hmm_end	e-value	coverage
EVM0000573.1	PL14.hmm	519	150	324	200	4	162	6.1e-43	0.79
protein_id:EVM0000588.1
hmm_num:1
protein_id	CAZyme_family	protein_length	protein_start	protien_end	hmm_length	hmm_start	hmm_end	e-value	coverage
EVM0000588.1	GT1.hmm	757	335	494	382	236	379	5.3e-35	0.374346
protein_id:EVM0000612.1
hmm_num:1
protein_id	CAZyme_family	protein_length	protein_start	protien_end	hmm_length	hmm_start	hmm_end	e-value	coverage
EVM0000612.1	CE10.hmm	332	64	320	341	80	326	2.9e-63	0.721408
protein_id:EVM0000629.1
hmm_num:1
protein_id	CAZyme_family	protein_length	protein_start	protien_end	hmm_length	hmm_start	hmm_end	e-value	coverage
EVM0000629.1	PL3.hmm	260	52	218	197	24	197	3.2e-46	0.878173
protein_id:EVM0000643.1
hmm_num:2
protein_id	CAZyme_family	protein_length	protein_start	protien_end	hmm_length	hmm_start	hmm_end	e-value	coverage
EVM0000643.1	AA9.hmm	288	10	217	220	5	219	6.8e-58	0.972727
EVM0000643.1	CBM1.hmm	288	259	284	29	1	26	8.8e-11	0.862069
protein_id:EVM0000656.1
hmm_num:2
protein_id	CAZyme_family	protein_length	protein_start	protien_end	hmm_length	hmm_start	hmm_end	e-value	coverage
EVM0000656.1	CBM1.hmm	355	26	53	29	2	29	8.2e-14	0.931034
EVM0000656.1	CE16.hmm	355	101	344	267	2	266	3.8e-69	0.988764
protein_id:EVM0000657.1
hmm_num:1
protein_id	CAZyme_family	protein_length	protein_start	protien_end	hmm_length	hmm_start	hmm_end	e-value	coverage
EVM0000657.1	CE4.hmm	1273	995	1112	130	7	123	6.8e-28	0.892308
protein_id:EVM0000668.1
hmm_num:1
protein_id	CAZyme_family	protein_length	protein_start	protien_end	hmm_length	hmm_start	hmm_end	e-value	coverage
EVM0000668.1	AA5.hmm	886	26	816	1281	555	1230	1.8e-140	0.526932
protein_id:EVM0000683.1
hmm_num:1
protein_id	CAZyme_family	protein_length	protein_start	protien_end	hmm_length	hmm_start	hmm_end	e-value	coverage
EVM0000683.1	GH10.hmm	317	22	314	303	2	302	1.6e-104	0.990099
protein_id:EVM0000685.1
hmm_num:1
protein_id	CAZyme_family	protein_length	protein_start	protien_end	hmm_length	hmm_start	hmm_end	e-value	coverage
EVM0000685.1	PL8.hmm	787	392	611	259	2	241	3.2e-33	0.92278
protein_id:EVM0000727.1
hmm_num:2
protein_id	CAZyme_family	protein_length	protein_start	protien_end	hmm_length	hmm_start	hmm_end	e-value	coverage
EVM0000727.1	GT31.hmm	2409	669	786	192	2	116	5.1e-19	0.59375
EVM0000727.1	GH74.hmm	2409	997	1074	233	28	110	0.0002	0.351931
protein_id:EVM0000740.1
hmm_num:1
protein_id	CAZyme_family	protein_length	protein_start	protien_end	hmm_length	hmm_start	hmm_end	e-value	coverage
EVM0000740.1	GT90.hmm	653	342	591	250	22	242	3.2e-55	0.88
protein_id:EVM0000747.1
hmm_num:1
protein_id	CAZyme_family	protein_length	protein_start	protien_end	hmm_length	hmm_start	hmm_end	e-value	coverage
EVM0000747.1	GH16.hmm	378	145	328	189	12	150	5.7e-16	0.730159
protein_id:EVM0000781.1
hmm_num:1
protein_id	CAZyme_family	protein_length	protein_start	protien_end	hmm_length	hmm_start	hmm_end	e-value	coverage
EVM0000781.1	GT24.hmm	1574	1252	1499	248	1	248	1e-127	0.995968
protein_id:EVM0000796.1
hmm_num:2
protein_id	CAZyme_family	protein_length	protein_start	protien_end	hmm_length	hmm_start	hmm_end	e-value	coverage
EVM0000796.1	GH47.hmm	1104	63	511	446	1	413	2.5e-116	0.923767
EVM0000796.1	GH105.hmm	1104	803	992	332	81	257	3.2e-25	0.53012
protein_id:EVM0000799.1
hmm_num:1
protein_id	CAZyme_family	protein_length	protein_start	protien_end	hmm_length	hmm_start	hmm_end	e-value	coverage
EVM0000799.1	GH79.hmm	1523	1041	1492	455	2	418	3.3e-56	0.914286
protein_id:EVM0000804.1
hmm_num:1
protein_id	CAZyme_family	protein_length	protein_start	protien_end	hmm_length	hmm_start	hmm_end	e-value	coverage
EVM0000804.1	CBM1.hmm	547	17	40	29	2	22	0.00023	0.689655
protein_id:EVM0000838.1
hmm_num:1
protein_id	CAZyme_family	protein_length	protein_start	protien_end	hmm_length	hmm_start	hmm_end	e-value	coverage
EVM0000838.1	GH47.hmm	518	41	479	446	2	445	1.9e-116	0.993274
protein_id:EVM0000890.1
hmm_num:1
protein_id	CAZyme_family	protein_length	protein_start	protien_end	hmm_length	hmm_start	hmm_end	e-value	coverage
EVM0000890.1	AA11.hmm	433	129	212	191	66	146	9.8e-10	0.418848
protein_id:EVM0000896.1
hmm_num:1
protein_id	CAZyme_family	protein_length	protein_start	protien_end	hmm_length	hmm_start	hmm_end	e-value	coverage
EVM0000896.1	CBM50.hmm	585	398	447	40	1	40	2.5e-05	0.975
protein_id:EVM0000925.1
hmm_num:1
protein_id	CAZyme_family	protein_length	protein_start	protien_end	hmm_length	hmm_start	hmm_end	e-value	coverage
EVM0000925.1	CBM12.hmm	295	2	24	34	12	34	7.8e-06	0.647059
protein_id:EVM0000930.1
hmm_num:1
protein_id	CAZyme_family	protein_length	protein_start	protien_end	hmm_length	hmm_start	hmm_end	e-value	coverage
EVM0000930.1	CBM13.hmm	162	36	96	188	59	121	3.8e-09	0.329787
protein_id:EVM0000950.1
hmm_num:1
protein_id	CAZyme_family	protein_length	protein_start	protien_end	hmm_length	hmm_start	hmm_end	e-value	coverage
EVM0000950.1	GT1.hmm	513	267	421	382	202	322	1.6e-25	0.314136
protein_id:EVM0000961.1
hmm_num:2
protein_id	CAZyme_family	protein_length	protein_start	protien_end	hmm_length	hmm_start	hmm_end	e-value	coverage
EVM0000961.1	GH16.hmm	1342	239	354	189	21	116	6.7e-09	0.502646
EVM0000961.1	GH16.hmm	1342	398	560	189	93	189	1.7e-11	0.507937
protein_id:EVM0000962.1
hmm_num:1
protein_id	CAZyme_family	protein_length	protein_start	protien_end	hmm_length	hmm_start	hmm_end	e-value	coverage
EVM0000962.1	GH16.hmm	1440	273	616	189	4	189	7.5e-21	0.978836
protein_id:EVM0000978.1
hmm_num:2
protein_id	CAZyme_family	protein_length	protein_start	protien_end	hmm_length	hmm_start	hmm_end	e-value	coverage
EVM0000978.1	GH16.hmm	547	159	245	189	4	76	3.8e-07	0.380952
EVM0000978.1	GH16.hmm	547	331	494	189	94	189	5.6e-11	0.502646
protein_id:EVM0001033.1
hmm_num:1
protein_id	CAZyme_family	protein_length	protein_start	protien_end	hmm_length	hmm_start	hmm_end	e-value	coverage
EVM0001033.1	GH18.hmm	798	55	421	296	7	282	3.2e-60	0.929054
protein_id:EVM0001045.1
hmm_num:1
protein_id	CAZyme_family	protein_length	protein_start	protien_end	hmm_length	hmm_start	hmm_end	e-value	coverage
EVM0001045.1	GT2.hmm	912	531	691	168	1	163	7.3e-12	0.964286
protein_id:EVM0001103.1
hmm_num:1
protein_id	CAZyme_family	protein_length	protein_start	protien_end	hmm_length	hmm_start	hmm_end	e-value	coverage
EVM0001103.1	GH5.hmm	745	268	575	275	29	272	1.8e-24	0.883636
protein_id:EVM0001130.1
hmm_num:1
protein_id	CAZyme_family	protein_length	protein_start	protien_end	hmm_length	hmm_start	hmm_end	e-value	coverage
EVM0001130.1	GH71.hmm	447	51	422	375	1	374	2.7e-80	0.994667
protein_id:EVM0001162.1
hmm_num:1
protein_id	CAZyme_family	protein_length	protein_start	protien_end	hmm_length	hmm_start	hmm_end	e-value	coverage
EVM0001162.1	PL3.hmm	209	62	193	197	64	197	9.9e-48	0.675127
protein_id:EVM0001174.1
hmm_num:1
protein_id	CAZyme_family	protein_length	protein_start	protien_end	hmm_length	hmm_start	hmm_end	e-value	coverage
EVM0001174.1	GH71.hmm	445	33	420	375	1	374	3.2e-89	0.994667
protein_id:EVM0001175.1
hmm_num:1
protein_id	CAZyme_family	protein_length	protein_start	protien_end	hmm_length	hmm_start	hmm_end	e-value	coverage
EVM0001175.1	GH16.hmm	460	178	459	189	12	189	4.1e-19	0.936508
protein_id:EVM0001179.1
hmm_num:1
protein_id	CAZyme_family	protein_length	protein_start	protien_end	hmm_length	hmm_start	hmm_end	e-value	coverage
EVM0001179.1	CE4.hmm	217	27	87	130	7	62	3.6e-08	0.423077
protein_id:EVM0001186.1
hmm_num:1
protein_id	CAZyme_family	protein_length	protein_start	protien_end	hmm_length	hmm_start	hmm_end	e-value	coverage
EVM0001186.1	AA7.hmm	571	126	552	458	20	453	2.8e-42	0.945415
protein_id:EVM0001191.1
hmm_num:1
protein_id	CAZyme_family	protein_length	protein_start	protien_end	hmm_length	hmm_start	hmm_end	e-value	coverage
EVM0001191.1	AA1.hmm	619	22	385	943	433	731	5.8e-82	0.316013
protein_id:EVM0001213.1
hmm_num:1
protein_id	CAZyme_family	protein_length	protein_start	protien_end	hmm_length	hmm_start	hmm_end	e-value	coverage
EVM0001213.1	PL4.hmm	499	26	489	567	24	567	6.4e-103	0.957672
protein_id:EVM0001219.1
hmm_num:1
protein_id	CAZyme_family	protein_length	protein_start	protien_end	hmm_length	hmm_start	hmm_end	e-value	coverage
EVM0001219.1	GH5.hmm	633	233	534	275	28	263	1.1e-27	0.854545
protein_id:EVM0001235.1
hmm_num:1
protein_id	CAZyme_family	protein_length	protein_start	protien_end	hmm_length	hmm_start	hmm_end	e-value	coverage
EVM0001235.1	GH109.hmm	2929	1171	1268	126	27	121	4e-07	0.746032
protein_id:EVM0001241.1
hmm_num:1
protein_id	CAZyme_family	protein_length	protein_start	protien_end	hmm_length	hmm_start	hmm_end	e-value	coverage
EVM0001241.1	GH28.hmm	436	74	350	325	30	277	1.4e-41	0.76
protein_id:EVM0001242.1
hmm_num:1
protein_id	CAZyme_family	protein_length	protein_start	protien_end	hmm_length	hmm_start	hmm_end	e-value	coverage
EVM0001242.1	CBM13.hmm	239	42	103	188	82	147	4.7e-10	0.345745
protein_id:EVM0001247.1
hmm_num:1
protein_id	CAZyme_family	protein_length	protein_start	protien_end	hmm_length	hmm_start	hmm_end	e-value	coverage
EVM0001247.1	GH12.hmm	259	108	257	156	1	155	3.2e-40	0.987179
protein_id:EVM0001253.1
hmm_num:1
protein_id	CAZyme_family	protein_length	protein_start	protien_end	hmm_length	hmm_start	hmm_end	e-value	coverage
EVM0001253.1	AA2.hmm	539	65	246	255	20	195	2.4e-36	0.686275
protein_id:EVM0001255.1
hmm_num:1
protein_id	CAZyme_family	protein_length	protein_start	protien_end	hmm_length	hmm_start	hmm_end	e-value	coverage
EVM0001255.1	GH45.hmm	188	28	185	198	40	197	6.5e-57	0.792929
protein_id:EVM0001262.1
hmm_num:1
protein_id	CAZyme_family	protein_length	protein_start	protien_end	hmm_length	hmm_start	hmm_end	e-value	coverage
EVM0001262.1	CE5.hmm	208	30	207	189	1	188	5.9e-36	0.989418
protein_id:EVM0001300.1
hmm_num:1
protein_id	CAZyme_family	protein_length	protein_start	protien_end	hmm_length	hmm_start	hmm_end	e-value	coverage
EVM0001300.1	GT17.hmm	256	90	209	284	28	147	9.6e-18	0.419014
protein_id:EVM0001310.1
hmm_num:1
protein_id	CAZyme_family	protein_length	protein_start	protien_end	hmm_length	hmm_start	hmm_end	e-value	coverage
EVM0001310.1	GH109.hmm	365	56	126	126	55	125	1.1e-11	0.555556
protein_id:EVM0001317.1
hmm_num:2
protein_id	CAZyme_family	protein_length	protein_start	protien_end	hmm_length	hmm_start	hmm_end	e-value	coverage
EVM0001317.1	GH13.hmm	579	56	334	299	28	281	1.6e-23	0.846154
EVM0001317.1	CBM20.hmm	579	487	571	90	3	88	1.2e-28	0.944444
protein_id:EVM0001353.1
hmm_num:1
protein_id	CAZyme_family	protein_length	protein_start	protien_end	hmm_length	hmm_start	hmm_end	e-value	coverage
EVM0001353.1	CE10.hmm	308	44	294	341	81	327	1.1e-60	0.721408
protein_id:EVM0001360.1
hmm_num:1
protein_id	CAZyme_family	protein_length	protein_start	protien_end	hmm_length	hmm_start	hmm_end	e-value	coverage
EVM0001360.1	CE10.hmm	333	63	330	341	72	328	3.4e-60	0.750733
protein_id:EVM0001372.1
hmm_num:1
protein_id	CAZyme_family	protein_length	protein_start	protien_end	hmm_length	hmm_start	hmm_end	e-value	coverage
EVM0001372.1	GH43.hmm	314	33	311	248	12	247	4.9e-51	0.947581
protein_id:EVM0001411.1
hmm_num:1
protein_id	CAZyme_family	protein_length	protein_start	protien_end	hmm_length	hmm_start	hmm_end	e-value	coverage
EVM0001411.1	GH16.hmm	304	65	284	189	36	187	7.5e-20	0.798942
protein_id:EVM0001412.1
hmm_num:1
protein_id	CAZyme_family	protein_length	protein_start	protien_end	hmm_length	hmm_start	hmm_end	e-value	coverage
EVM0001412.1	GH35.hmm	993	53	381	307	1	303	1.2e-85	0.983713
protein_id:EVM0001455.1
hmm_num:1
protein_id	CAZyme_family	protein_length	protein_start	protien_end	hmm_length	hmm_start	hmm_end	e-value	coverage
EVM0001455.1	PL4.hmm	487	15	484	567	4	539	1.3e-116	0.943563
protein_id:EVM0001459.1
hmm_num:1
protein_id	CAZyme_family	protein_length	protein_start	protien_end	hmm_length	hmm_start	hmm_end	e-value	coverage
EVM0001459.1	GH51.hmm	1424	999	1264	630	116	371	5e-56	0.404762
protein_id:EVM0001487.1
hmm_num:1
protein_id	CAZyme_family	protein_length	protein_start	protien_end	hmm_length	hmm_start	hmm_end	e-value	coverage
EVM0001487.1	CE10.hmm	516	118	241	341	76	184	6.9e-28	0.316716
protein_id:EVM0001531.1
hmm_num:1
protein_id	CAZyme_family	protein_length	protein_start	protien_end	hmm_length	hmm_start	hmm_end	e-value	coverage
EVM0001531.1	AA12.hmm	460	34	455	401	9	401	4.3e-127	0.977556
protein_id:EVM0001532.1
hmm_num:1
protein_id	CAZyme_family	protein_length	protein_start	protien_end	hmm_length	hmm_start	hmm_end	e-value	coverage
EVM0001532.1	GH28.hmm	747	170	371	325	45	224	7.6e-07	0.550769
protein_id:EVM0001534.1
hmm_num:1
protein_id	CAZyme_family	protein_length	protein_start	protien_end	hmm_length	hmm_start	hmm_end	e-value	coverage
EVM0001534.1	GH47.hmm	618	89	602	446	1	444	1.3e-106	0.993274
protein_id:EVM0001566.1
hmm_num:1
protein_id	CAZyme_family	protein_length	protein_start	protien_end	hmm_length	hmm_start	hmm_end	e-value	coverage
EVM0001566.1	GH79.hmm	664	86	479	455	3	376	2.2e-50	0.81978
protein_id:EVM0001580.1
hmm_num:1
protein_id	CAZyme_family	protein_length	protein_start	protien_end	hmm_length	hmm_start	hmm_end	e-value	coverage
EVM0001580.1	GH105.hmm	368	37	366	332	9	331	2.2e-77	0.96988
protein_id:EVM0001595.1
hmm_num:1
protein_id	CAZyme_family	protein_length	protein_start	protien_end	hmm_length	hmm_start	hmm_end	e-value	coverage
EVM0001595.1	AA9.hmm	234	7	219	220	2	219	1.6e-78	0.986364
protein_id:EVM0001601.1
hmm_num:1
protein_id	CAZyme_family	protein_length	protein_start	protien_end	hmm_length	hmm_start	hmm_end	e-value	coverage
EVM0001601.1	GH5.hmm	784	305	616	275	28	235	1.5e-24	0.752727
protein_id:EVM0001635.1
hmm_num:1
protein_id	CAZyme_family	protein_length	protein_start	protien_end	hmm_length	hmm_start	hmm_end	e-value	coverage
EVM0001635.1	GH5.hmm	1218	346	847	275	37	237	3.8e-24	0.727273
protein_id:EVM0001637.1
hmm_num:3
protein_id	CAZyme_family	protein_length	protein_start	protien_end	hmm_length	hmm_start	hmm_end	e-value	coverage
EVM0001637.1	GH7.hmm	457	19	250	415	1	229	2.3e-116	0.549398
EVM0001637.1	GH7.hmm	457	250	396	415	284	414	1.9e-53	0.313253
EVM0001637.1	CBM1.hmm	457	425	453	29	1	29	2e-14	0.965517
protein_id:EVM0001697.1
hmm_num:1
protein_id	CAZyme_family	protein_length	protein_start	protien_end	hmm_length	hmm_start	hmm_end	e-value	coverage
EVM0001697.1	AA9.hmm	247	6	232	220	2	219	1.2e-66	0.986364
protein_id:EVM0001698.1
hmm_num:1
protein_id	CAZyme_family	protein_length	protein_start	protien_end	hmm_length	hmm_start	hmm_end	e-value	coverage
EVM0001698.1	PL1.hmm	305	69	246	202	17	191	1.9e-48	0.861386
protein_id:EVM0001716.1
hmm_num:1
protein_id	CAZyme_family	protein_length	protein_start	protien_end	hmm_length	hmm_start	hmm_end	e-value	coverage
EVM0001716.1	CE1.hmm	536	182	250	227	101	174	0.00017	0.321586
protein_id:EVM0001723.1
hmm_num:1
protein_id	CAZyme_family	protein_length	protein_start	protien_end	hmm_length	hmm_start	hmm_end	e-value	coverage
EVM0001723.1	GH109.hmm	818	509	564	126	59	114	1.1e-07	0.436508
protein_id:EVM0001724.1
hmm_num:1
protein_id	CAZyme_family	protein_length	protein_start	protien_end	hmm_length	hmm_start	hmm_end	e-value	coverage
EVM0001724.1	GH63.hmm	798	582	795	570	319	566	4.4e-30	0.433333
protein_id:EVM0001743.1
hmm_num:1
protein_id	CAZyme_family	protein_length	protein_start	protien_end	hmm_length	hmm_start	hmm_end	e-value	coverage
EVM0001743.1	GT49.hmm	371	95	362	337	51	306	1.7e-41	0.756677
protein_id:EVM0001749.1
hmm_num:1
protein_id	CAZyme_family	protein_length	protein_start	protien_end	hmm_length	hmm_start	hmm_end	e-value	coverage
EVM0001749.1	GH128.hmm	272	45	268	224	6	224	1.2e-51	0.973214
protein_id:EVM0001757.1
hmm_num:1
protein_id	CAZyme_family	protein_length	protein_start	protien_end	hmm_length	hmm_start	hmm_end	e-value	coverage
EVM0001757.1	AA9.hmm	247	7	226	220	1	219	8.5e-59	0.990909
protein_id:EVM0001762.1
hmm_num:1
protein_id	CAZyme_family	protein_length	protein_start	protien_end	hmm_length	hmm_start	hmm_end	e-value	coverage
EVM0001762.1	GH13.hmm	549	32	326	299	13	258	3e-49	0.819398
protein_id:EVM0001763.1
hmm_num:1
protein_id	CAZyme_family	protein_length	protein_start	protien_end	hmm_length	hmm_start	hmm_end	e-value	coverage
EVM0001763.1	CE1.hmm	301	32	291	227	7	222	6.5e-28	0.947137
protein_id:EVM0001764.1
hmm_num:1
protein_id	CAZyme_family	protein_length	protein_start	protien_end	hmm_length	hmm_start	hmm_end	e-value	coverage
EVM0001764.1	AA3.hmm	599	3	595	618	85	402	2.3e-83	0.512945
protein_id:EVM0001777.1
hmm_num:1
protein_id	CAZyme_family	protein_length	protein_start	protien_end	hmm_length	hmm_start	hmm_end	e-value	coverage
EVM0001777.1	GH2.hmm	900	2	742	752	26	522	4.8e-84	0.659574
protein_id:EVM0001799.1
hmm_num:1
protein_id	CAZyme_family	protein_length	protein_start	protien_end	hmm_length	hmm_start	hmm_end	e-value	coverage
EVM0001799.1	GT17.hmm	178	16	147	284	122	251	3.7e-44	0.454225
protein_id:EVM0001834.1
hmm_num:1
protein_id	CAZyme_family	protein_length	protein_start	protien_end	hmm_length	hmm_start	hmm_end	e-value	coverage
EVM0001834.1	CE1.hmm	454	232	342	227	7	118	1.7e-10	0.488987
protein_id:EVM0001844.1
hmm_num:1
protein_id	CAZyme_family	protein_length	protein_start	protien_end	hmm_length	hmm_start	hmm_end	e-value	coverage
EVM0001844.1	CE10.hmm	343	76	341	341	94	334	3.2e-35	0.703812
protein_id:EVM0001866.1
hmm_num:1
protein_id	CAZyme_family	protein_length	protein_start	protien_end	hmm_length	hmm_start	hmm_end	e-value	coverage
EVM0001866.1	GH79.hmm	665	86	481	455	3	378	4.5e-55	0.824176
protein_id:EVM0001884.1
hmm_num:1
protein_id	CAZyme_family	protein_length	protein_start	protien_end	hmm_length	hmm_start	hmm_end	e-value	coverage
EVM0001884.1	PL1.hmm	419	67	249	202	19	199	1.2e-27	0.891089
protein_id:EVM0001885.1
hmm_num:1
protein_id	CAZyme_family	protein_length	protein_start	protien_end	hmm_length	hmm_start	hmm_end	e-value	coverage
EVM0001885.1	CBM20.hmm	815	17	87	90	13	85	1e-05	0.8
protein_id:EVM0001896.1
hmm_num:1
protein_id	CAZyme_family	protein_length	protein_start	protien_end	hmm_length	hmm_start	hmm_end	e-value	coverage
EVM0001896.1	GH47.hmm	478	1	413	446	45	444	6e-102	0.894619
protein_id:EVM0001906.1
hmm_num:1
protein_id	CAZyme_family	protein_length	protein_start	protien_end	hmm_length	hmm_start	hmm_end	e-value	coverage
EVM0001906.1	AA7.hmm	586	138	569	458	23	455	1.7e-44	0.943231
protein_id:EVM0001907.1
hmm_num:1
protein_id	CAZyme_family	protein_length	protein_start	protien_end	hmm_length	hmm_start	hmm_end	e-value	coverage
EVM0001907.1	GH28.hmm	232	55	230	325	13	169	1.1e-27	0.48
protein_id:EVM0001928.1
hmm_num:1
protein_id	CAZyme_family	protein_length	protein_start	protien_end	hmm_length	hmm_start	hmm_end	e-value	coverage
EVM0001928.1	AA9.hmm	289	7	244	220	2	218	1.7e-52	0.981818
protein_id:EVM0001943.1
hmm_num:1
protein_id	CAZyme_family	protein_length	protein_start	protien_end	hmm_length	hmm_start	hmm_end	e-value	coverage
EVM0001943.1	GH28.hmm	420	42	333	325	11	277	8.6e-55	0.818462
protein_id:EVM0001952.1
hmm_num:1
protein_id	CAZyme_family	protein_length	protein_start	protien_end	hmm_length	hmm_start	hmm_end	e-value	coverage
EVM0001952.1	GH105.hmm	390	108	280	332	82	257	2.8e-26	0.527108
protein_id:EVM0001961.1
hmm_num:1
protein_id	CAZyme_family	protein_length	protein_start	protien_end	hmm_length	hmm_start	hmm_end	e-value	coverage
EVM0001961.1	GT39.hmm	775	70	311	223	2	223	3.3e-72	0.991031
protein_id:EVM0001964.1
hmm_num:1
protein_id	CAZyme_family	protein_length	protein_start	protien_end	hmm_length	hmm_start	hmm_end	e-value	coverage
EVM0001964.1	GH13.hmm	504	39	391	299	13	293	5.7e-44	0.936455
protein_id:EVM0001978.1
hmm_num:1
protein_id	CAZyme_family	protein_length	protein_start	protien_end	hmm_length	hmm_start	hmm_end	e-value	coverage
EVM0001978.1	CE10.hmm	378	137	377	341	94	335	9.6e-19	0.706745
protein_id:EVM0002045.1
hmm_num:2
protein_id	CAZyme_family	protein_length	protein_start	protien_end	hmm_length	hmm_start	hmm_end	e-value	coverage
EVM0002045.1	AA9.hmm	391	8	229	220	3	219	9.7e-72	0.981818
EVM0002045.1	CBM1.hmm	391	358	385	29	2	29	6.1e-12	0.931034
protein_id:EVM0002048.1
hmm_num:2
protein_id	CAZyme_family	protein_length	protein_start	protien_end	hmm_length	hmm_start	hmm_end	e-value	coverage
EVM0002048.1	GH16.hmm	815	85	353	189	14	188	1.5e-18	0.920635
EVM0002048.1	GH16.hmm	815	498	769	189	12	188	4.6e-17	0.931217
protein_id:EVM0002104.1
hmm_num:1
protein_id	CAZyme_family	protein_length	protein_start	protien_end	hmm_length	hmm_start	hmm_end	e-value	coverage
EVM0002104.1	CE3.hmm	223	24	217	194	2	192	2.2e-60	0.979381
protein_id:EVM0002107.1
hmm_num:1
protein_id	CAZyme_family	protein_length	protein_start	protien_end	hmm_length	hmm_start	hmm_end	e-value	coverage
EVM0002107.1	GH3.hmm	772	81	296	216	3	216	7.8e-49	0.986111
protein_id:EVM0002111.1
hmm_num:1
protein_id	CAZyme_family	protein_length	protein_start	protien_end	hmm_length	hmm_start	hmm_end	e-value	coverage
EVM0002111.1	AA9.hmm	309	9	229	220	3	219	4.3e-59	0.981818
protein_id:EVM0002124.1
hmm_num:1
protein_id	CAZyme_family	protein_length	protein_start	protien_end	hmm_length	hmm_start	hmm_end	e-value	coverage
EVM0002124.1	GH5.hmm	617	46	323	275	28	239	7.4e-36	0.767273
protein_id:EVM0002139.1
hmm_num:1
protein_id	CAZyme_family	protein_length	protein_start	protien_end	hmm_length	hmm_start	hmm_end	e-value	coverage
EVM0002139.1	GH16.hmm	1129	50	220	189	20	150	1.8e-15	0.687831
protein_id:EVM0002156.1
hmm_num:1
protein_id	CAZyme_family	protein_length	protein_start	protien_end	hmm_length	hmm_start	hmm_end	e-value	coverage
EVM0002156.1	GH92.hmm	1625	1128	1606	491	5	491	1.9e-167	0.989817
protein_id:EVM0002173.1
hmm_num:1
protein_id	CAZyme_family	protein_length	protein_start	protien_end	hmm_length	hmm_start	hmm_end	e-value	coverage
EVM0002173.1	GH79.hmm	660	85	483	455	3	381	4.5e-58	0.830769
protein_id:EVM0002208.1
hmm_num:1
protein_id	CAZyme_family	protein_length	protein_start	protien_end	hmm_length	hmm_start	hmm_end	e-value	coverage
EVM0002208.1	GT90.hmm	719	32	205	250	104	247	3.3e-43	0.572
protein_id:EVM0002232.1
hmm_num:2
protein_id	CAZyme_family	protein_length	protein_start	protien_end	hmm_length	hmm_start	hmm_end	e-value	coverage
EVM0002232.1	PL1.hmm	268	55	121	202	22	94	2.8e-11	0.356436
EVM0002232.1	PL1.hmm	268	120	207	202	114	199	2.6e-27	0.420792
protein_id:EVM0002256.1
hmm_num:3
protein_id	CAZyme_family	protein_length	protein_start	protien_end	hmm_length	hmm_start	hmm_end	e-value	coverage
EVM0002256.1	GH74.hmm	744	76	189	233	5	115	2.8e-26	0.472103
EVM0002256.1	GH74.hmm	744	209	312	233	56	169	6e-14	0.484979
EVM0002256.1	GH74.hmm	744	569	664	233	19	118	3e-12	0.424893
protein_id:EVM0002272.1
hmm_num:1
protein_id	CAZyme_family	protein_length	protein_start	protien_end	hmm_length	hmm_start	hmm_end	e-value	coverage
EVM0002272.1	GH13.hmm	510	59	398	299	22	285	6.7e-42	0.879599
protein_id:EVM0002282.1
hmm_num:1
protein_id	CAZyme_family	protein_length	protein_start	protien_end	hmm_length	hmm_start	hmm_end	e-value	coverage
EVM0002282.1	AA7.hmm	487	54	282	458	7	230	3.1e-76	0.4869
protein_id:EVM0002291.1
hmm_num:1
protein_id	CAZyme_family	protein_length	protein_start	protien_end	hmm_length	hmm_start	hmm_end	e-value	coverage
EVM0002291.1	GH78.hmm	862	402	808	504	132	503	1.3e-71	0.736111
protein_id:EVM0002293.1
hmm_num:1
protein_id	CAZyme_family	protein_length	protein_start	protien_end	hmm_length	hmm_start	hmm_end	e-value	coverage
EVM0002293.1	GT32.hmm	349	108	182	90	7	88	4.5e-11	0.9
protein_id:EVM0002304.1
hmm_num:1
protein_id	CAZyme_family	protein_length	protein_start	protien_end	hmm_length	hmm_start	hmm_end	e-value	coverage
EVM0002304.1	AA1.hmm	511	30	369	943	450	773	2.1e-89	0.342524
protein_id:EVM0002317.1
hmm_num:1
protein_id	CAZyme_family	protein_length	protein_start	protien_end	hmm_length	hmm_start	hmm_end	e-value	coverage
EVM0002317.1	CE12.hmm	260	22	232	210	2	209	1.8e-49	0.985714
protein_id:EVM0002318.1
hmm_num:1
protein_id	CAZyme_family	protein_length	protein_start	protien_end	hmm_length	hmm_start	hmm_end	e-value	coverage
EVM0002318.1	GH18.hmm	454	57	410	296	3	291	5.3e-72	0.972973
protein_id:EVM0002319.1
hmm_num:1
protein_id	CAZyme_family	protein_length	protein_start	protien_end	hmm_length	hmm_start	hmm_end	e-value	coverage
EVM0002319.1	GH46.hmm	174	58	132	222	43	114	0.00033	0.31982
protein_id:EVM0002326.1
hmm_num:1
protein_id	CAZyme_family	protein_length	protein_start	protien_end	hmm_length	hmm_start	hmm_end	e-value	coverage
EVM0002326.1	GH131.hmm	254	20	252	255	1	250	9e-63	0.976471
protein_id:EVM0002349.1
hmm_num:1
protein_id	CAZyme_family	protein_length	protein_start	protien_end	hmm_length	hmm_start	hmm_end	e-value	coverage
EVM0002349.1	GH88.hmm	1355	341	667	329	7	325	3.4e-63	0.966565
protein_id:EVM0002361.1
hmm_num:1
protein_id	CAZyme_family	protein_length	protein_start	protien_end	hmm_length	hmm_start	hmm_end	e-value	coverage
EVM0002361.1	PL3.hmm	259	43	232	197	5	196	1.3e-69	0.969543
protein_id:EVM0002396.1
hmm_num:1
protein_id	CAZyme_family	protein_length	protein_start	protien_end	hmm_length	hmm_start	hmm_end	e-value	coverage
EVM0002396.1	GH76.hmm	141	2	124	358	217	329	2.4e-18	0.312849
protein_id:EVM0002411.1
hmm_num:1
protein_id	CAZyme_family	protein_length	protein_start	protien_end	hmm_length	hmm_start	hmm_end	e-value	coverage
EVM0002411.1	CBM5.hmm	306	261	300	40	3	40	8.7e-12	0.925
protein_id:EVM0002414.1
hmm_num:1
protein_id	CAZyme_family	protein_length	protein_start	protien_end	hmm_length	hmm_start	hmm_end	e-value	coverage
EVM0002414.1	AA7.hmm	557	123	308	458	21	195	1.5e-42	0.379913
protein_id:EVM0002416.1
hmm_num:1
protein_id	CAZyme_family	protein_length	protein_start	protien_end	hmm_length	hmm_start	hmm_end	e-value	coverage
EVM0002416.1	GH47.hmm	541	41	484	446	2	436	1.4e-113	0.973094
protein_id:EVM0002427.1
hmm_num:1
protein_id	CAZyme_family	protein_length	protein_start	protien_end	hmm_length	hmm_start	hmm_end	e-value	coverage
EVM0002427.1	GH5.hmm	686	249	555	275	28	272	3.3e-26	0.887273
protein_id:EVM0002479.1
hmm_num:1
protein_id	CAZyme_family	protein_length	protein_start	protien_end	hmm_length	hmm_start	hmm_end	e-value	coverage
EVM0002479.1	GH76.hmm	393	43	372	358	22	330	3.3e-41	0.860335
protein_id:EVM0002482.1
hmm_num:1
protein_id	CAZyme_family	protein_length	protein_start	protien_end	hmm_length	hmm_start	hmm_end	e-value	coverage
EVM0002482.1	CE16.hmm	297	143	220	267	181	266	4.6e-10	0.318352
protein_id:EVM0002527.1
hmm_num:1
protein_id	CAZyme_family	protein_length	protein_start	protien_end	hmm_length	hmm_start	hmm_end	e-value	coverage
EVM0002527.1	AA4.hmm	496	50	257	522	46	260	4e-18	0.409962
protein_id:EVM0002560.1
hmm_num:1
protein_id	CAZyme_family	protein_length	protein_start	protien_end	hmm_length	hmm_start	hmm_end	e-value	coverage
EVM0002560.1	GH128.hmm	270	45	268	224	4	224	3.2e-49	0.982143
protein_id:EVM0002569.1
hmm_num:1
protein_id	CAZyme_family	protein_length	protein_start	protien_end	hmm_length	hmm_start	hmm_end	e-value	coverage
EVM0002569.1	PL5.hmm	457	220	346	317	148	269	5.6e-08	0.381703
protein_id:EVM0002582.1
hmm_num:2
protein_id	CAZyme_family	protein_length	protein_start	protien_end	hmm_length	hmm_start	hmm_end	e-value	coverage
EVM0002582.1	AA9.hmm	300	9	214	220	3	220	2.2e-63	0.986364
EVM0002582.1	CBM1.hmm	300	268	296	29	1	29	4.7e-15	0.965517
protein_id:EVM0002585.1
hmm_num:2
protein_id	CAZyme_family	protein_length	protein_start	protien_end	hmm_length	hmm_start	hmm_end	e-value	coverage
EVM0002585.1	AA9.hmm	362	6	233	220	2	219	4.8e-68	0.986364
EVM0002585.1	CBM1.hmm	362	330	358	29	1	29	1.5e-14	0.965517
protein_id:EVM0002587.1
hmm_num:1
protein_id	CAZyme_family	protein_length	protein_start	protien_end	hmm_length	hmm_start	hmm_end	e-value	coverage
EVM0002587.1	AA9.hmm	221	8	206	220	3	220	8.5e-61	0.986364
protein_id:EVM0002589.1
hmm_num:1
protein_id	CAZyme_family	protein_length	protein_start	protien_end	hmm_length	hmm_start	hmm_end	e-value	coverage
EVM0002589.1	AA5.hmm	642	34	623	1281	553	1077	3.8e-152	0.409055
protein_id:EVM0002595.1
hmm_num:1
protein_id	CAZyme_family	protein_length	protein_start	protien_end	hmm_length	hmm_start	hmm_end	e-value	coverage
EVM0002595.1	GH28.hmm	364	39	351	325	4	308	2.4e-58	0.935385
protein_id:EVM0002604.1
hmm_num:1
protein_id	CAZyme_family	protein_length	protein_start	protien_end	hmm_length	hmm_start	hmm_end	e-value	coverage
EVM0002604.1	CE10.hmm	296	33	194	341	62	200	5.7e-27	0.404692
protein_id:EVM0002609.1
hmm_num:1
protein_id	CAZyme_family	protein_length	protein_start	protien_end	hmm_length	hmm_start	hmm_end	e-value	coverage
EVM0002609.1	GH53.hmm	352	23	349	342	1	342	1.5e-99	0.997076
protein_id:EVM0002613.1
hmm_num:2
protein_id	CAZyme_family	protein_length	protein_start	protien_end	hmm_length	hmm_start	hmm_end	e-value	coverage
EVM0002613.1	CE10.hmm	1109	89	243	341	80	203	1.4e-33	0.360704
EVM0002613.1	CE10.hmm	1109	664	788	341	74	187	1.3e-37	0.331378
protein_id:EVM0002622.1
hmm_num:1
protein_id	CAZyme_family	protein_length	protein_start	protien_end	hmm_length	hmm_start	hmm_end	e-value	coverage
EVM0002622.1	AA3.hmm	670	29	613	618	90	403	8.2e-88	0.506472
protein_id:EVM0002630.1
hmm_num:1
protein_id	CAZyme_family	protein_length	protein_start	protien_end	hmm_length	hmm_start	hmm_end	e-value	coverage
EVM0002630.1	GH38.hmm	1181	334	591	269	2	255	6.3e-83	0.94052
protein_id:EVM0002667.1
hmm_num:1
protein_id	CAZyme_family	protein_length	protein_start	protien_end	hmm_length	hmm_start	hmm_end	e-value	coverage
EVM0002667.1	CE5.hmm	204	28	202	189	1	188	1.6e-35	0.989418
protein_id:EVM0002680.1
hmm_num:2
protein_id	CAZyme_family	protein_length	protein_start	protien_end	hmm_length	hmm_start	hmm_end	e-value	coverage
EVM0002680.1	PL4.hmm	1057	19	641	567	4	567	1.1e-165	0.992945
EVM0002680.1	CE8.hmm	1057	744	1044	288	11	284	2.9e-50	0.947917
protein_id:EVM0002693.1
hmm_num:1
protein_id	CAZyme_family	protein_length	protein_start	protien_end	hmm_length	hmm_start	hmm_end	e-value	coverage
EVM0002693.1	CE12.hmm	257	9	181	210	2	156	9.3e-10	0.733333
protein_id:EVM0002696.1
hmm_num:1
protein_id	CAZyme_family	protein_length	protein_start	protien_end	hmm_length	hmm_start	hmm_end	e-value	coverage
EVM0002696.1	CBM40.hmm	708	591	683	179	87	176	6.4e-07	0.497207
protein_id:EVM0002742.1
hmm_num:1
protein_id	CAZyme_family	protein_length	protein_start	protien_end	hmm_length	hmm_start	hmm_end	e-value	coverage
EVM0002742.1	GH10.hmm	317	22	314	303	2	302	1.7e-103	0.990099
protein_id:EVM0002744.1
hmm_num:1
protein_id	CAZyme_family	protein_length	protein_start	protien_end	hmm_length	hmm_start	hmm_end	e-value	coverage
EVM0002744.1	GT4.hmm	367	119	263	160	8	151	5.2e-32	0.89375
protein_id:EVM0002759.1
hmm_num:1
protein_id	CAZyme_family	protein_length	protein_start	protien_end	hmm_length	hmm_start	hmm_end	e-value	coverage
EVM0002759.1	GH15.hmm	706	301	695	361	2	360	2.2e-69	0.99169
protein_id:EVM0002770.1
hmm_num:1
protein_id	CAZyme_family	protein_length	protein_start	protien_end	hmm_length	hmm_start	hmm_end	e-value	coverage
EVM0002770.1	CE10.hmm	573	148	384	341	70	285	1.2e-32	0.630499
protein_id:EVM0002785.1
hmm_num:2
protein_id	CAZyme_family	protein_length	protein_start	protien_end	hmm_length	hmm_start	hmm_end	e-value	coverage
EVM0002785.1	GH128.hmm	712	155	368	224	8	220	3.9e-60	0.946429
EVM0002785.1	AA6.hmm	712	490	683	195	1	194	8.1e-78	0.989744
protein_id:EVM0002798.1
hmm_num:1
protein_id	CAZyme_family	protein_length	protein_start	protien_end	hmm_length	hmm_start	hmm_end	e-value	coverage
EVM0002798.1	PL3.hmm	246	57	188	197	4	138	7.3e-54	0.680203
protein_id:EVM0002829.1
hmm_num:1
protein_id	CAZyme_family	protein_length	protein_start	protien_end	hmm_length	hmm_start	hmm_end	e-value	coverage
EVM0002829.1	PL14.hmm	379	109	254	200	5	134	6.3e-32	0.645
protein_id:EVM0002834.1
hmm_num:1
protein_id	CAZyme_family	protein_length	protein_start	protien_end	hmm_length	hmm_start	hmm_end	e-value	coverage
EVM0002834.1	GH5.hmm	759	284	590	275	29	271	6.4e-27	0.88
protein_id:EVM0002840.1
hmm_num:1
protein_id	CAZyme_family	protein_length	protein_start	protien_end	hmm_length	hmm_start	hmm_end	e-value	coverage
EVM0002840.1	GH12.hmm	209	90	199	156	3	113	9.1e-30	0.705128
protein_id:EVM0002847.1
hmm_num:1
protein_id	CAZyme_family	protein_length	protein_start	protien_end	hmm_length	hmm_start	hmm_end	e-value	coverage
EVM0002847.1	CE10.hmm	624	50	300	341	72	329	4.1e-66	0.753666
protein_id:EVM0002851.1
hmm_num:1
protein_id	CAZyme_family	protein_length	protein_start	protien_end	hmm_length	hmm_start	hmm_end	e-value	coverage
EVM0002851.1	GH31.hmm	892	262	767	427	7	427	1.5e-141	0.983607
protein_id:EVM0002860.1
hmm_num:1
protein_id	CAZyme_family	protein_length	protein_start	protien_end	hmm_length	hmm_start	hmm_end	e-value	coverage
EVM0002860.1	CE10.hmm	334	31	306	341	55	311	5.5e-33	0.750733
protein_id:EVM0002861.1
hmm_num:1
protein_id	CAZyme_family	protein_length	protein_start	protien_end	hmm_length	hmm_start	hmm_end	e-value	coverage
EVM0002861.1	CE4.hmm	435	38	161	130	6	123	6.6e-31	0.9
protein_id:EVM0002867.1
hmm_num:1
protein_id	CAZyme_family	protein_length	protein_start	protien_end	hmm_length	hmm_start	hmm_end	e-value	coverage
EVM0002867.1	CE10.hmm	404	136	404	341	94	336	1.7e-30	0.709677
protein_id:EVM0002873.1
hmm_num:1
protein_id	CAZyme_family	protein_length	protein_start	protien_end	hmm_length	hmm_start	hmm_end	e-value	coverage
EVM0002873.1	PL8.hmm	774	392	622	259	2	242	7.1e-49	0.926641
protein_id:EVM0002883.1
hmm_num:2
protein_id	CAZyme_family	protein_length	protein_start	protien_end	hmm_length	hmm_start	hmm_end	e-value	coverage
EVM0002883.1	GH7.hmm	507	21	441	415	1	414	1.7e-184	0.995181
EVM0002883.1	CBM1.hmm	507	475	503	29	1	29	4.1e-13	0.965517
protein_id:EVM0002895.1
hmm_num:1
protein_id	CAZyme_family	protein_length	protein_start	protien_end	hmm_length	hmm_start	hmm_end	e-value	coverage
EVM0002895.1	AA7.hmm	549	66	516	458	9	458	9.6e-67	0.980349
protein_id:EVM0002938.1
hmm_num:1
protein_id	CAZyme_family	protein_length	protein_start	protien_end	hmm_length	hmm_start	hmm_end	e-value	coverage
EVM0002938.1	GT32.hmm	733	475	513	90	46	86	3.5e-08	0.444444
protein_id:EVM0002939.1
hmm_num:2
protein_id	CAZyme_family	protein_length	protein_start	protien_end	hmm_length	hmm_start	hmm_end	e-value	coverage
EVM0002939.1	GH18.hmm	1279	99	446	296	3	286	3.4e-72	0.956081
EVM0002939.1	GT1.hmm	1279	717	1024	382	96	371	5.6e-48	0.719895
protein_id:EVM0002971.1
hmm_num:1
protein_id	CAZyme_family	protein_length	protein_start	protien_end	hmm_length	hmm_start	hmm_end	e-value	coverage
EVM0002971.1	AA9.hmm	355	7	243	220	2	217	1.9e-53	0.977273
protein_id:EVM0002979.1
hmm_num:1
protein_id	CAZyme_family	protein_length	protein_start	protien_end	hmm_length	hmm_start	hmm_end	e-value	coverage
EVM0002979.1	GT59.hmm	248	9	246	404	2	248	1.4e-65	0.608911
protein_id:EVM0002981.1
hmm_num:2
protein_id	CAZyme_family	protein_length	protein_start	protien_end	hmm_length	hmm_start	hmm_end	e-value	coverage
EVM0002981.1	AA9.hmm	333	7	219	220	2	219	1.8e-50	0.986364
EVM0002981.1	CBM1.hmm	333	301	329	29	1	29	1.2e-14	0.965517
protein_id:EVM0002987.1
hmm_num:1
protein_id	CAZyme_family	protein_length	protein_start	protien_end	hmm_length	hmm_start	hmm_end	e-value	coverage
EVM0002987.1	AA3.hmm	621	27	612	618	85	401	1.5e-73	0.511327
protein_id:EVM0003014.1
hmm_num:1
protein_id	CAZyme_family	protein_length	protein_start	protien_end	hmm_length	hmm_start	hmm_end	e-value	coverage
EVM0003014.1	CE10.hmm	446	95	219	341	76	185	2.8e-27	0.319648
protein_id:EVM0003016.1
hmm_num:1
protein_id	CAZyme_family	protein_length	protein_start	protien_end	hmm_length	hmm_start	hmm_end	e-value	coverage
EVM0003016.1	AA5.hmm	698	140	682	1281	560	1039	4.1e-124	0.373927
protein_id:EVM0003039.1
hmm_num:1
protein_id	CAZyme_family	protein_length	protein_start	protien_end	hmm_length	hmm_start	hmm_end	e-value	coverage
EVM0003039.1	GH5.hmm	360	34	340	275	6	244	2.8e-18	0.865455
protein_id:EVM0003041.1
hmm_num:1
protein_id	CAZyme_family	protein_length	protein_start	protien_end	hmm_length	hmm_start	hmm_end	e-value	coverage
EVM0003041.1	CE1.hmm	476	137	267	227	23	139	2e-06	0.511013
protein_id:EVM0003062.1
hmm_num:1
protein_id	CAZyme_family	protein_length	protein_start	protien_end	hmm_length	hmm_start	hmm_end	e-value	coverage
EVM0003062.1	GT2.hmm	578	4	109	168	2	104	3.7e-08	0.607143
protein_id:EVM0003064.1
hmm_num:1
protein_id	CAZyme_family	protein_length	protein_start	protien_end	hmm_length	hmm_start	hmm_end	e-value	coverage
EVM0003064.1	GT4.hmm	208	66	191	160	9	132	1.3e-27	0.76875
protein_id:EVM0003098.1
hmm_num:1
protein_id	CAZyme_family	protein_length	protein_start	protien_end	hmm_length	hmm_start	hmm_end	e-value	coverage
EVM0003098.1	GH9.hmm	568	48	487	418	2	418	4.7e-87	0.995215
protein_id:EVM0003101.1
hmm_num:1
protein_id	CAZyme_family	protein_length	protein_start	protien_end	hmm_length	hmm_start	hmm_end	e-value	coverage
EVM0003101.1	AA7.hmm	1079	53	278	458	5	224	9.1e-84	0.478166
protein_id:EVM0003194.1
hmm_num:1
protein_id	CAZyme_family	protein_length	protein_start	protien_end	hmm_length	hmm_start	hmm_end	e-value	coverage
EVM0003194.1	GH28.hmm	418	51	396	325	7	321	3.1e-55	0.966154
protein_id:EVM0003236.1
hmm_num:1
protein_id	CAZyme_family	protein_length	protein_start	protien_end	hmm_length	hmm_start	hmm_end	e-value	coverage
EVM0003236.1	AA3.hmm	855	51	690	618	83	437	2.5e-75	0.572816
protein_id:EVM0003250.1
hmm_num:1
protein_id	CAZyme_family	protein_length	protein_start	protien_end	hmm_length	hmm_start	hmm_end	e-value	coverage
EVM0003250.1	GH16.hmm	283	62	257	189	12	189	1.7e-25	0.936508
protein_id:EVM0003260.1
hmm_num:1
protein_id	CAZyme_family	protein_length	protein_start	protien_end	hmm_length	hmm_start	hmm_end	e-value	coverage
EVM0003260.1	GT2.hmm	1711	1282	1365	168	82	164	1.2e-13	0.488095
protein_id:EVM0003261.1
hmm_num:1
protein_id	CAZyme_family	protein_length	protein_start	protien_end	hmm_length	hmm_start	hmm_end	e-value	coverage
EVM0003261.1	CE12.hmm	247	20	222	210	1	209	1.3e-45	0.990476
protein_id:EVM0003266.1
hmm_num:1
protein_id	CAZyme_family	protein_length	protein_start	protien_end	hmm_length	hmm_start	hmm_end	e-value	coverage
EVM0003266.1	GH45.hmm	227	25	224	198	1	197	3.8e-92	0.989899
protein_id:EVM0003284.1
hmm_num:2
protein_id	CAZyme_family	protein_length	protein_start	protien_end	hmm_length	hmm_start	hmm_end	e-value	coverage
EVM0003284.1	GH43.hmm	450	43	271	248	17	210	1.7e-28	0.778226
EVM0003284.1	CBM35.hmm	450	326	446	123	1	121	1e-16	0.97561
protein_id:EVM0003295.1
hmm_num:1
protein_id	CAZyme_family	protein_length	protein_start	protien_end	hmm_length	hmm_start	hmm_end	e-value	coverage
EVM0003295.1	GH43.hmm	325	20	309	248	1	247	1.9e-40	0.991935
protein_id:EVM0003333.1
hmm_num:1
protein_id	CAZyme_family	protein_length	protein_start	protien_end	hmm_length	hmm_start	hmm_end	e-value	coverage
EVM0003333.1	GT50.hmm	276	5	266	262	1	262	4.2e-92	0.996183
protein_id:EVM0003365.1
hmm_num:2
protein_id	CAZyme_family	protein_length	protein_start	protien_end	hmm_length	hmm_start	hmm_end	e-value	coverage
EVM0003365.1	GH18.hmm	971	174	385	296	23	198	3.5e-24	0.591216
EVM0003365.1	CBM5.hmm	971	543	571	40	2	30	5.7e-09	0.7
protein_id:EVM0003382.1
hmm_num:3
protein_id	CAZyme_family	protein_length	protein_start	protien_end	hmm_length	hmm_start	hmm_end	e-value	coverage
EVM0003382.1	CE16.hmm	2456	16	192	267	56	251	1.4e-31	0.730337
EVM0003382.1	CE16.hmm	2456	263	504	267	22	265	1.3e-53	0.910112
EVM0003382.1	CE16.hmm	2456	536	683	267	101	251	3.8e-28	0.561798
protein_id:EVM0003383.1
hmm_num:2
protein_id	CAZyme_family	protein_length	protein_start	protien_end	hmm_length	hmm_start	hmm_end	e-value	coverage
EVM0003383.1	CBM1.hmm	488	45	72	29	2	29	2.4e-15	0.931034
EVM0003383.1	GH6.hmm	488	136	430	294	8	289	4.7e-92	0.955782
protein_id:EVM0003409.1
hmm_num:1
protein_id	CAZyme_family	protein_length	protein_start	protien_end	hmm_length	hmm_start	hmm_end	e-value	coverage
EVM0003409.1	AA9.hmm	306	7	226	220	2	215	1.6e-58	0.968182
protein_id:EVM0003413.1
hmm_num:1
protein_id	CAZyme_family	protein_length	protein_start	protien_end	hmm_length	hmm_start	hmm_end	e-value	coverage
EVM0003413.1	GH5.hmm	451	26	326	275	1	238	1.9e-45	0.861818
protein_id:EVM0003441.1
hmm_num:1
protein_id	CAZyme_family	protein_length	protein_start	protien_end	hmm_length	hmm_start	hmm_end	e-value	coverage
EVM0003441.1	AA9.hmm	485	14	237	220	3	219	8.7e-55	0.981818
protein_id:EVM0003443.1
hmm_num:1
protein_id	CAZyme_family	protein_length	protein_start	protien_end	hmm_length	hmm_start	hmm_end	e-value	coverage
EVM0003443.1	GT68.hmm	601	152	573	350	35	324	1.2e-07	0.825714
protein_id:EVM0003446.1
hmm_num:1
protein_id	CAZyme_family	protein_length	protein_start	protien_end	hmm_length	hmm_start	hmm_end	e-value	coverage
EVM0003446.1	PL3.hmm	265	55	245	197	4	197	3.8e-69	0.979695
protein_id:EVM0003466.1
hmm_num:1
protein_id	CAZyme_family	protein_length	protein_start	protien_end	hmm_length	hmm_start	hmm_end	e-value	coverage
EVM0003466.1	CE10.hmm	630	150	306	341	75	208	1.4e-35	0.390029
protein_id:EVM0003471.1
hmm_num:1
protein_id	CAZyme_family	protein_length	protein_start	protien_end	hmm_length	hmm_start	hmm_end	e-value	coverage
EVM0003471.1	AA7.hmm	559	122	311	458	19	194	1.2e-42	0.382096
protein_id:EVM0003487.1
hmm_num:1
protein_id	CAZyme_family	protein_length	protein_start	protien_end	hmm_length	hmm_start	hmm_end	e-value	coverage
EVM0003487.1	PL3.hmm	286	51	235	197	8	197	1.1e-67	0.959391
protein_id:EVM0003494.1
hmm_num:1
protein_id	CAZyme_family	protein_length	protein_start	protien_end	hmm_length	hmm_start	hmm_end	e-value	coverage
EVM0003494.1	GH109.hmm	497	42	170	126	1	121	4.6e-10	0.952381
protein_id:EVM0003498.1
hmm_num:1
protein_id	CAZyme_family	protein_length	protein_start	protien_end	hmm_length	hmm_start	hmm_end	e-value	coverage
EVM0003498.1	AA3.hmm	645	32	600	618	86	400	1.7e-63	0.508091
protein_id:EVM0003516.1
hmm_num:1
protein_id	CAZyme_family	protein_length	protein_start	protien_end	hmm_length	hmm_start	hmm_end	e-value	coverage
EVM0003516.1	CE10.hmm	959	151	583	341	34	333	1.3e-48	0.876833
protein_id:EVM0003522.1
hmm_num:1
protein_id	CAZyme_family	protein_length	protein_start	protien_end	hmm_length	hmm_start	hmm_end	e-value	coverage
EVM0003522.1	CE10.hmm	486	47	288	341	45	238	1.4e-27	0.565982
protein_id:EVM0003525.1
hmm_num:2
protein_id	CAZyme_family	protein_length	protein_start	protien_end	hmm_length	hmm_start	hmm_end	e-value	coverage
EVM0003525.1	GH13.hmm	979	57	320	299	29	283	5.9e-07	0.849498
EVM0003525.1	CBM20.hmm	979	472	554	90	3	86	7.3e-28	0.922222
protein_id:EVM0003541.1
hmm_num:1
protein_id	CAZyme_family	protein_length	protein_start	protien_end	hmm_length	hmm_start	hmm_end	e-value	coverage
EVM0003541.1	GH16.hmm	373	64	315	189	32	188	5.3e-16	0.825397
protein_id:EVM0003563.1
hmm_num:1
protein_id	CAZyme_family	protein_length	protein_start	protien_end	hmm_length	hmm_start	hmm_end	e-value	coverage
EVM0003563.1	GH13.hmm	425	23	341	299	16	295	6e-32	0.93311
protein_id:EVM0003571.1
hmm_num:1
protein_id	CAZyme_family	protein_length	protein_start	protien_end	hmm_length	hmm_start	hmm_end	e-value	coverage
EVM0003571.1	GH35.hmm	915	51	379	307	1	303	9e-82	0.983713
protein_id:EVM0003593.1
hmm_num:1
protein_id	CAZyme_family	protein_length	protein_start	protien_end	hmm_length	hmm_start	hmm_end	e-value	coverage
EVM0003593.1	GT22.hmm	707	54	537	389	2	388	7.5e-87	0.992288
protein_id:EVM0003600.1
hmm_num:1
protein_id	CAZyme_family	protein_length	protein_start	protien_end	hmm_length	hmm_start	hmm_end	e-value	coverage
EVM0003600.1	CE10.hmm	546	97	220	341	75	185	3.2e-31	0.322581
protein_id:EVM0003629.1
hmm_num:1
protein_id	CAZyme_family	protein_length	protein_start	protien_end	hmm_length	hmm_start	hmm_end	e-value	coverage
EVM0003629.1	GT1.hmm	830	267	564	382	98	379	2.1e-47	0.735602
protein_id:EVM0003641.1
hmm_num:1
protein_id	CAZyme_family	protein_length	protein_start	protien_end	hmm_length	hmm_start	hmm_end	e-value	coverage
EVM0003641.1	PL1.hmm	378	104	292	202	20	201	7.9e-52	0.89604
protein_id:EVM0003648.1
hmm_num:1
protein_id	CAZyme_family	protein_length	protein_start	protien_end	hmm_length	hmm_start	hmm_end	e-value	coverage
EVM0003648.1	GH28.hmm	396	42	344	325	11	287	5.4e-57	0.849231
protein_id:EVM0003654.1
hmm_num:1
protein_id	CAZyme_family	protein_length	protein_start	protien_end	hmm_length	hmm_start	hmm_end	e-value	coverage
EVM0003654.1	CE10.hmm	533	88	239	341	81	204	2.3e-30	0.360704
protein_id:EVM0003677.1
hmm_num:2
protein_id	CAZyme_family	protein_length	protein_start	protien_end	hmm_length	hmm_start	hmm_end	e-value	coverage
EVM0003677.1	CE8.hmm	333	42	178	288	9	155	9.4e-29	0.506944
EVM0003677.1	CE8.hmm	333	201	312	288	156	272	8.2e-31	0.402778
protein_id:EVM0003708.1
hmm_num:1
protein_id	CAZyme_family	protein_length	protein_start	protien_end	hmm_length	hmm_start	hmm_end	e-value	coverage
EVM0003708.1	GH28.hmm	400	47	369	325	11	307	3.6e-67	0.910769
protein_id:EVM0003713.1
hmm_num:1
protein_id	CAZyme_family	protein_length	protein_start	protien_end	hmm_length	hmm_start	hmm_end	e-value	coverage
EVM0003713.1	AA3.hmm	601	12	599	618	88	400	4.7e-91	0.504854
protein_id:EVM0003733.1
hmm_num:1
protein_id	CAZyme_family	protein_length	protein_start	protien_end	hmm_length	hmm_start	hmm_end	e-value	coverage
EVM0003733.1	AA7.hmm	570	133	335	458	21	210	5.4e-43	0.412664
protein_id:EVM0003757.1
hmm_num:1
protein_id	CAZyme_family	protein_length	protein_start	protien_end	hmm_length	hmm_start	hmm_end	e-value	coverage
EVM0003757.1	GH10.hmm	317	22	314	303	2	302	1.5e-103	0.990099
protein_id:EVM0003760.1
hmm_num:1
protein_id	CAZyme_family	protein_length	protein_start	protien_end	hmm_length	hmm_start	hmm_end	e-value	coverage
EVM0003760.1	GH13.hmm	529	54	359	299	12	297	2.6e-57	0.953177
protein_id:EVM0003764.1
hmm_num:1
protein_id	CAZyme_family	protein_length	protein_start	protien_end	hmm_length	hmm_start	hmm_end	e-value	coverage
EVM0003764.1	GH43.hmm	340	87	327	248	11	209	1.1e-17	0.798387
protein_id:EVM0003770.1
hmm_num:2
protein_id	CAZyme_family	protein_length	protein_start	protien_end	hmm_length	hmm_start	hmm_end	e-value	coverage
EVM0003770.1	GH131.hmm	325	20	251	255	1	255	2.2e-85	0.996078
EVM0003770.1	CBM1.hmm	325	292	320	29	1	29	6.1e-12	0.965517
protein_id:EVM0003782.1
hmm_num:1
protein_id	CAZyme_family	protein_length	protein_start	protien_end	hmm_length	hmm_start	hmm_end	e-value	coverage
EVM0003782.1	PL1.hmm	356	115	295	202	23	200	2.9e-50	0.876238
protein_id:EVM0003783.1
hmm_num:1
protein_id	CAZyme_family	protein_length	protein_start	protien_end	hmm_length	hmm_start	hmm_end	e-value	coverage
EVM0003783.1	GT58.hmm	258	2	186	364	92	276	5e-64	0.505495
protein_id:EVM0003804.1
hmm_num:1
protein_id	CAZyme_family	protein_length	protein_start	protien_end	hmm_length	hmm_start	hmm_end	e-value	coverage
EVM0003804.1	GT69.hmm	376	178	335	239	58	203	6.2e-39	0.606695
protein_id:EVM0003805.1
hmm_num:1
protein_id	CAZyme_family	protein_length	protein_start	protien_end	hmm_length	hmm_start	hmm_end	e-value	coverage
EVM0003805.1	GH47.hmm	908	60	494	446	3	444	1.6e-134	0.988789
protein_id:EVM0003828.1
hmm_num:2
protein_id	CAZyme_family	protein_length	protein_start	protien_end	hmm_length	hmm_start	hmm_end	e-value	coverage
EVM0003828.1	CE10.hmm	619	44	284	341	73	316	2.5e-44	0.71261
EVM0003828.1	CE10.hmm	619	359	591	341	77	315	4.8e-41	0.697947
protein_id:EVM0003845.1
hmm_num:1
protein_id	CAZyme_family	protein_length	protein_start	protien_end	hmm_length	hmm_start	hmm_end	e-value	coverage
EVM0003845.1	GH28.hmm	372	38	357	325	3	306	3.5e-58	0.932308
protein_id:EVM0003888.1
hmm_num:1
protein_id	CAZyme_family	protein_length	protein_start	protien_end	hmm_length	hmm_start	hmm_end	e-value	coverage
EVM0003888.1	CBM13.hmm	137	6	136	188	5	135	5e-13	0.691489
protein_id:EVM0003891.1
hmm_num:1
protein_id	CAZyme_family	protein_length	protein_start	protien_end	hmm_length	hmm_start	hmm_end	e-value	coverage
EVM0003891.1	AA3.hmm	615	24	609	618	83	400	3e-89	0.512945
protein_id:EVM0003896.1
hmm_num:1
protein_id	CAZyme_family	protein_length	protein_start	protien_end	hmm_length	hmm_start	hmm_end	e-value	coverage
EVM0003896.1	GT32.hmm	372	154	202	90	40	87	3e-08	0.522222
protein_id:EVM0003938.1
hmm_num:1
protein_id	CAZyme_family	protein_length	protein_start	protien_end	hmm_length	hmm_start	hmm_end	e-value	coverage
EVM0003938.1	PL3.hmm	278	45	227	197	2	197	4.2e-62	0.989848
protein_id:EVM0003944.1
hmm_num:1
protein_id	CAZyme_family	protein_length	protein_start	protien_end	hmm_length	hmm_start	hmm_end	e-value	coverage
EVM0003944.1	GT15.hmm	430	107	377	273	1	272	1.7e-123	0.992674
protein_id:EVM0003988.1
hmm_num:3
protein_id	CAZyme_family	protein_length	protein_start	protien_end	hmm_length	hmm_start	hmm_end	e-value	coverage
EVM0003988.1	GH10.hmm	772	33	336	303	5	303	1.6e-93	0.983498
EVM0003988.1	CBM1.hmm	772	385	412	29	2	29	9.7e-12	0.931034
EVM0003988.1	GH10.hmm	772	452	760	303	6	303	1.7e-100	0.980198
protein_id:EVM0004006.1
hmm_num:1
protein_id	CAZyme_family	protein_length	protein_start	protien_end	hmm_length	hmm_start	hmm_end	e-value	coverage
EVM0004006.1	GH2.hmm	888	26	757	752	34	545	4.9e-89	0.679521
protein_id:EVM0004013.1
hmm_num:1
protein_id	CAZyme_family	protein_length	protein_start	protien_end	hmm_length	hmm_start	hmm_end	e-value	coverage
EVM0004013.1	CE4.hmm	258	46	165	130	8	121	2.7e-27	0.869231
protein_id:EVM0004018.1
hmm_num:1
protein_id	CAZyme_family	protein_length	protein_start	protien_end	hmm_length	hmm_start	hmm_end	e-value	coverage
EVM0004018.1	GH78.hmm	866	407	812	504	133	503	1.6e-69	0.734127
protein_id:EVM0004043.1
hmm_num:2
protein_id	CAZyme_family	protein_length	protein_start	protien_end	hmm_length	hmm_start	hmm_end	e-value	coverage
EVM0004043.1	GH115.hmm	1033	75	708	697	4	600	4e-242	0.855093
EVM0004043.1	GH115.hmm	1033	854	1019	697	93	313	1.2e-07	0.315638
protein_id:EVM0004071.1
hmm_num:2
protein_id	CAZyme_family	protein_length	protein_start	protien_end	hmm_length	hmm_start	hmm_end	e-value	coverage
EVM0004071.1	GH72.hmm	546	18	330	312	4	311	3.6e-105	0.983974
EVM0004071.1	CBM43.hmm	546	391	470	83	9	79	2.4e-13	0.843373
protein_id:EVM0004082.1
hmm_num:2
protein_id	CAZyme_family	protein_length	protein_start	protien_end	hmm_length	hmm_start	hmm_end	e-value	coverage
EVM0004082.1	GH72.hmm	547	17	337	312	3	311	1.1e-107	0.987179
EVM0004082.1	CBM43.hmm	547	389	480	83	2	80	4.3e-14	0.939759
protein_id:EVM0004111.1
hmm_num:1
protein_id	CAZyme_family	protein_length	protein_start	protien_end	hmm_length	hmm_start	hmm_end	e-value	coverage
EVM0004111.1	GT4.hmm	741	542	702	160	7	154	6.3e-25	0.91875
protein_id:EVM0004124.1
hmm_num:1
protein_id	CAZyme_family	protein_length	protein_start	protien_end	hmm_length	hmm_start	hmm_end	e-value	coverage
EVM0004124.1	GH18.hmm	1846	632	961	296	6	284	1.1e-35	0.939189
protein_id:EVM0004134.1
hmm_num:1
protein_id	CAZyme_family	protein_length	protein_start	protien_end	hmm_length	hmm_start	hmm_end	e-value	coverage
EVM0004134.1	CE12.hmm	154	5	91	210	92	178	2.6e-12	0.409524
protein_id:EVM0004173.1
hmm_num:1
protein_id	CAZyme_family	protein_length	protein_start	protien_end	hmm_length	hmm_start	hmm_end	e-value	coverage
EVM0004173.1	AA1.hmm	600	42	357	943	452	736	2.2e-81	0.301166
protein_id:EVM0004178.1
hmm_num:2
protein_id	CAZyme_family	protein_length	protein_start	protien_end	hmm_length	hmm_start	hmm_end	e-value	coverage
EVM0004178.1	CBM21.hmm	783	33	131	107	3	107	1.8e-19	0.971963
EVM0004178.1	GH13.hmm	783	379	668	299	40	263	5.8e-20	0.745819
protein_id:EVM0004196.1
hmm_num:1
protein_id	CAZyme_family	protein_length	protein_start	protien_end	hmm_length	hmm_start	hmm_end	e-value	coverage
EVM0004196.1	CBM32.hmm	159	21	71	124	10	56	1.1e-05	0.370968
protein_id:EVM0004199.1
hmm_num:1
protein_id	CAZyme_family	protein_length	protein_start	protien_end	hmm_length	hmm_start	hmm_end	e-value	coverage
EVM0004199.1	CE4.hmm	457	167	282	130	9	123	2.9e-33	0.876923
protein_id:EVM0004203.1
hmm_num:1
protein_id	CAZyme_family	protein_length	protein_start	protien_end	hmm_length	hmm_start	hmm_end	e-value	coverage
EVM0004203.1	PL1.hmm	379	101	294	202	18	201	5.7e-52	0.905941
protein_id:EVM0004224.1
hmm_num:1
protein_id	CAZyme_family	protein_length	protein_start	protien_end	hmm_length	hmm_start	hmm_end	e-value	coverage
EVM0004224.1	GH16.hmm	573	355	519	189	94	189	8.5e-12	0.502646
protein_id:EVM0004288.1
hmm_num:1
protein_id	CAZyme_family	protein_length	protein_start	protien_end	hmm_length	hmm_start	hmm_end	e-value	coverage
EVM0004288.1	GH18.hmm	455	60	412	296	3	291	6.8e-70	0.972973
protein_id:EVM0004313.1
hmm_num:1
protein_id	CAZyme_family	protein_length	protein_start	protien_end	hmm_length	hmm_start	hmm_end	e-value	coverage
EVM0004313.1	CE10.hmm	578	147	268	341	66	180	2e-15	0.334311
protein_id:EVM0004319.1
hmm_num:1
protein_id	CAZyme_family	protein_length	protein_start	protien_end	hmm_length	hmm_start	hmm_end	e-value	coverage
EVM0004319.1	CE10.hmm	1100	484	723	341	73	316	2.5e-17	0.71261
protein_id:EVM0004326.1
hmm_num:1
protein_id	CAZyme_family	protein_length	protein_start	protien_end	hmm_length	hmm_start	hmm_end	e-value	coverage
EVM0004326.1	GH31.hmm	824	279	717	427	1	427	5.2e-130	0.997658
protein_id:EVM0004347.1
hmm_num:1
protein_id	CAZyme_family	protein_length	protein_start	protien_end	hmm_length	hmm_start	hmm_end	e-value	coverage
EVM0004347.1	PL3.hmm	251	45	234	197	3	197	3.3e-74	0.984772
protein_id:EVM0004366.1
hmm_num:1
protein_id	CAZyme_family	protein_length	protein_start	protien_end	hmm_length	hmm_start	hmm_end	e-value	coverage
EVM0004366.1	GT1.hmm	915	212	540	382	86	378	2.2e-52	0.764398
protein_id:EVM0004395.1
hmm_num:1
protein_id	CAZyme_family	protein_length	protein_start	protien_end	hmm_length	hmm_start	hmm_end	e-value	coverage
EVM0004395.1	GH43.hmm	235	29	225	248	45	201	2.1e-34	0.629032
protein_id:EVM0004423.1
hmm_num:1
protein_id	CAZyme_family	protein_length	protein_start	protien_end	hmm_length	hmm_start	hmm_end	e-value	coverage
EVM0004423.1	PL1.hmm	462	139	363	202	22	201	1.7e-45	0.886139
protein_id:EVM0004435.1
hmm_num:1
protein_id	CAZyme_family	protein_length	protein_start	protien_end	hmm_length	hmm_start	hmm_end	e-value	coverage
EVM0004435.1	GH28.hmm	453	63	385	325	7	309	9.3e-45	0.929231
protein_id:EVM0004437.1
hmm_num:1
protein_id	CAZyme_family	protein_length	protein_start	protien_end	hmm_length	hmm_start	hmm_end	e-value	coverage
EVM0004437.1	GH35.hmm	976	61	373	307	2	303	9.1e-69	0.980456
protein_id:EVM0004449.1
hmm_num:1
protein_id	CAZyme_family	protein_length	protein_start	protien_end	hmm_length	hmm_start	hmm_end	e-value	coverage
EVM0004449.1	CE16.hmm	280	66	262	267	100	266	4.2e-24	0.621723
protein_id:EVM0004455.1
hmm_num:1
protein_id	CAZyme_family	protein_length	protein_start	protien_end	hmm_length	hmm_start	hmm_end	e-value	coverage
EVM0004455.1	GH31.hmm	854	256	724	427	22	427	1.9e-82	0.948478
protein_id:EVM0004463.1
hmm_num:1
protein_id	CAZyme_family	protein_length	protein_start	protien_end	hmm_length	hmm_start	hmm_end	e-value	coverage
EVM0004463.1	CBM13.hmm	269	18	148	188	5	141	1.2e-08	0.723404
protein_id:EVM0004488.1
hmm_num:1
protein_id	CAZyme_family	protein_length	protein_start	protien_end	hmm_length	hmm_start	hmm_end	e-value	coverage
EVM0004488.1	GH35.hmm	1004	45	373	307	1	303	4.6e-78	0.983713
protein_id:EVM0004502.1
hmm_num:1
protein_id	CAZyme_family	protein_length	protein_start	protien_end	hmm_length	hmm_start	hmm_end	e-value	coverage
EVM0004502.1	GH6.hmm	386	52	347	294	7	290	4.9e-75	0.962585
protein_id:EVM0004503.1
hmm_num:1
protein_id	CAZyme_family	protein_length	protein_start	protien_end	hmm_length	hmm_start	hmm_end	e-value	coverage
EVM0004503.1	PL12.hmm	558	344	453	138	24	130	2e-08	0.768116
protein_id:EVM0004506.1
hmm_num:2
protein_id	CAZyme_family	protein_length	protein_start	protien_end	hmm_length	hmm_start	hmm_end	e-value	coverage
EVM0004506.1	CBM18.hmm	373	26	55	38	7	35	3.8e-07	0.736842
EVM0004506.1	GH16.hmm	373	103	273	189	29	176	6.4e-25	0.777778
protein_id:EVM0004510.1
hmm_num:1
protein_id	CAZyme_family	protein_length	protein_start	protien_end	hmm_length	hmm_start	hmm_end	e-value	coverage
EVM0004510.1	AA9.hmm	221	7	206	220	2	220	1.8e-63	0.990909
protein_id:EVM0004523.1
hmm_num:1
protein_id	CAZyme_family	protein_length	protein_start	protien_end	hmm_length	hmm_start	hmm_end	e-value	coverage
EVM0004523.1	AA1.hmm	529	32	400	943	450	786	1.8e-106	0.35631
protein_id:EVM0004526.1
hmm_num:2
protein_id	CAZyme_family	protein_length	protein_start	protien_end	hmm_length	hmm_start	hmm_end	e-value	coverage
EVM0004526.1	GH16.hmm	615	199	315	189	4	91	2.6e-09	0.460317
EVM0004526.1	GH16.hmm	615	398	561	189	94	189	5.1e-12	0.502646
protein_id:EVM0004531.1
hmm_num:1
protein_id	CAZyme_family	protein_length	protein_start	protien_end	hmm_length	hmm_start	hmm_end	e-value	coverage
EVM0004531.1	GH79.hmm	574	101	544	455	5	419	8.6e-51	0.90989
protein_id:EVM0004534.1
hmm_num:1
protein_id	CAZyme_family	protein_length	protein_start	protien_end	hmm_length	hmm_start	hmm_end	e-value	coverage
EVM0004534.1	GH10.hmm	317	22	314	303	2	302	1.1e-103	0.990099
protein_id:EVM0004542.1
hmm_num:1
protein_id	CAZyme_family	protein_length	protein_start	protien_end	hmm_length	hmm_start	hmm_end	e-value	coverage
EVM0004542.1	GH5.hmm	863	516	836	275	22	274	2.5e-42	0.916364
protein_id:EVM0004561.1
hmm_num:1
protein_id	CAZyme_family	protein_length	protein_start	protien_end	hmm_length	hmm_start	hmm_end	e-value	coverage
EVM0004561.1	GH6.hmm	385	56	345	294	11	290	2.8e-85	0.94898
protein_id:EVM0004574.1
hmm_num:1
protein_id	CAZyme_family	protein_length	protein_start	protien_end	hmm_length	hmm_start	hmm_end	e-value	coverage
EVM0004574.1	PL3.hmm	248	39	231	197	3	197	4.2e-68	0.984772
protein_id:EVM0004579.1
hmm_num:1
protein_id	CAZyme_family	protein_length	protein_start	protien_end	hmm_length	hmm_start	hmm_end	e-value	coverage
EVM0004579.1	CE5.hmm	205	28	205	189	1	189	4.7e-31	0.994709
protein_id:EVM0004580.1
hmm_num:1
protein_id	CAZyme_family	protein_length	protein_start	protien_end	hmm_length	hmm_start	hmm_end	e-value	coverage
EVM0004580.1	AA7.hmm	1387	161	377	458	5	212	5.5e-66	0.451965
protein_id:EVM0004623.1
hmm_num:1
protein_id	CAZyme_family	protein_length	protein_start	protien_end	hmm_length	hmm_start	hmm_end	e-value	coverage
EVM0004623.1	CBM13.hmm	267	36	164	188	5	140	7.5e-11	0.718085
protein_id:EVM0004626.1
hmm_num:1
protein_id	CAZyme_family	protein_length	protein_start	protien_end	hmm_length	hmm_start	hmm_end	e-value	coverage
EVM0004626.1	AA1.hmm	612	67	438	943	450	787	1.9e-76	0.35737
protein_id:EVM0004641.1
hmm_num:1
protein_id	CAZyme_family	protein_length	protein_start	protien_end	hmm_length	hmm_start	hmm_end	e-value	coverage
EVM0004641.1	CBM21.hmm	643	245	337	107	4	107	1.1e-17	0.962617
protein_id:EVM0004662.1
hmm_num:1
protein_id	CAZyme_family	protein_length	protein_start	protien_end	hmm_length	hmm_start	hmm_end	e-value	coverage
EVM0004662.1	GH28.hmm	401	68	389	325	3	309	3.4e-51	0.941538
protein_id:EVM0004665.1
hmm_num:1
protein_id	CAZyme_family	protein_length	protein_start	protien_end	hmm_length	hmm_start	hmm_end	e-value	coverage
EVM0004665.1	GH3.hmm	859	37	252	216	3	216	7e-67	0.986111
protein_id:EVM0004670.1
hmm_num:1
protein_id	CAZyme_family	protein_length	protein_start	protien_end	hmm_length	hmm_start	hmm_end	e-value	coverage
EVM0004670.1	PL1.hmm	302	77	237	202	29	188	2.4e-46	0.787129
protein_id:EVM0004688.1
hmm_num:1
protein_id	CAZyme_family	protein_length	protein_start	protien_end	hmm_length	hmm_start	hmm_end	e-value	coverage
EVM0004688.1	GH128.hmm	144	4	142	224	95	224	5.2e-33	0.575893
protein_id:EVM0004701.1
hmm_num:1
protein_id	CAZyme_family	protein_length	protein_start	protien_end	hmm_length	hmm_start	hmm_end	e-value	coverage
EVM0004701.1	GH28.hmm	424	57	343	325	12	283	1.6e-53	0.833846
protein_id:EVM0004719.1
hmm_num:1
protein_id	CAZyme_family	protein_length	protein_start	protien_end	hmm_length	hmm_start	hmm_end	e-value	coverage
EVM0004719.1	CE1.hmm	402	27	270	227	22	202	2.5e-09	0.792952
protein_id:EVM0004731.1
hmm_num:1
protein_id	CAZyme_family	protein_length	protein_start	protien_end	hmm_length	hmm_start	hmm_end	e-value	coverage
EVM0004731.1	GT8.hmm	957	44	326	257	22	254	1.1e-19	0.902724
protein_id:EVM0004738.1
hmm_num:1
protein_id	CAZyme_family	protein_length	protein_start	protien_end	hmm_length	hmm_start	hmm_end	e-value	coverage
EVM0004738.1	GH37.hmm	1540	890	1415	491	3	431	8.8e-98	0.87169
protein_id:EVM0004783.1
hmm_num:1
protein_id	CAZyme_family	protein_length	protein_start	protien_end	hmm_length	hmm_start	hmm_end	e-value	coverage
EVM0004783.1	GT15.hmm	729	112	382	273	1	272	1.1e-126	0.992674
protein_id:EVM0004805.1
hmm_num:1
protein_id	CAZyme_family	protein_length	protein_start	protien_end	hmm_length	hmm_start	hmm_end	e-value	coverage
EVM0004805.1	GH99.hmm	2406	1093	1370	334	55	309	5e-06	0.760479
protein_id:EVM0004808.1
hmm_num:2
protein_id	CAZyme_family	protein_length	protein_start	protien_end	hmm_length	hmm_start	hmm_end	e-value	coverage
EVM0004808.1	AA9.hmm	284	8	200	220	2	219	3e-54	0.986364
EVM0004808.1	CBM1.hmm	284	252	280	29	1	29	5.7e-15	0.965517
protein_id:EVM0004812.1
hmm_num:1
protein_id	CAZyme_family	protein_length	protein_start	protien_end	hmm_length	hmm_start	hmm_end	e-value	coverage
EVM0004812.1	PL1.hmm	371	96	285	202	21	200	9.8e-52	0.886139
protein_id:EVM0004825.1
hmm_num:1
protein_id	CAZyme_family	protein_length	protein_start	protien_end	hmm_length	hmm_start	hmm_end	e-value	coverage
EVM0004825.1	GH29.hmm	871	416	776	346	23	346	2.5e-86	0.933526
protein_id:EVM0004879.1
hmm_num:1
protein_id	CAZyme_family	protein_length	protein_start	protien_end	hmm_length	hmm_start	hmm_end	e-value	coverage
EVM0004879.1	GT28.hmm	494	8	137	157	2	114	1.9e-15	0.713376
protein_id:EVM0004885.1
hmm_num:1
protein_id	CAZyme_family	protein_length	protein_start	protien_end	hmm_length	hmm_start	hmm_end	e-value	coverage
EVM0004885.1	GH43.hmm	731	475	656	248	74	219	8.6e-19	0.584677
protein_id:EVM0004894.1
hmm_num:2
protein_id	CAZyme_family	protein_length	protein_start	protien_end	hmm_length	hmm_start	hmm_end	e-value	coverage
EVM0004894.1	GH30.hmm	430	33	207	417	29	203	1.4e-17	0.417266
EVM0004894.1	GH30.hmm	430	211	425	417	261	415	1.4e-16	0.369305
protein_id:EVM0004900.1
hmm_num:1
protein_id	CAZyme_family	protein_length	protein_start	protien_end	hmm_length	hmm_start	hmm_end	e-value	coverage
EVM0004900.1	GH109.hmm	366	29	128	126	18	120	4.5e-12	0.809524
protein_id:EVM0004913.1
hmm_num:1
protein_id	CAZyme_family	protein_length	protein_start	protien_end	hmm_length	hmm_start	hmm_end	e-value	coverage
EVM0004913.1	GH105.hmm	244	29	203	332	125	293	4.7e-15	0.506024
protein_id:EVM0004931.1
hmm_num:1
protein_id	CAZyme_family	protein_length	protein_start	protien_end	hmm_length	hmm_start	hmm_end	e-value	coverage
EVM0004931.1	GH109.hmm	357	41	113	126	28	104	2.9e-10	0.603175
protein_id:EVM0004932.1
hmm_num:1
protein_id	CAZyme_family	protein_length	protein_start	protien_end	hmm_length	hmm_start	hmm_end	e-value	coverage
EVM0004932.1	CE4.hmm	541	91	216	130	6	128	8e-08	0.938462
protein_id:EVM0004950.1
hmm_num:1
protein_id	CAZyme_family	protein_length	protein_start	protien_end	hmm_length	hmm_start	hmm_end	e-value	coverage
EVM0004950.1	AA8.hmm	745	4	689	815	8	694	2.8e-247	0.841718
protein_id:EVM0004952.1
hmm_num:2
protein_id	CAZyme_family	protein_length	protein_start	protien_end	hmm_length	hmm_start	hmm_end	e-value	coverage
EVM0004952.1	GT3.hmm	684	11	236	637	1	232	1.9e-99	0.362637
EVM0004952.1	GT3.hmm	684	237	605	637	270	635	7e-168	0.572998
protein_id:EVM0004954.1
hmm_num:1
protein_id	CAZyme_family	protein_length	protein_start	protien_end	hmm_length	hmm_start	hmm_end	e-value	coverage
EVM0004954.1	PL3.hmm	194	71	174	197	83	197	1.3e-25	0.57868
protein_id:EVM0004966.1
hmm_num:1
protein_id	CAZyme_family	protein_length	protein_start	protien_end	hmm_length	hmm_start	hmm_end	e-value	coverage
EVM0004966.1	GH16.hmm	610	70	255	189	12	150	2.9e-20	0.730159
protein_id:EVM0004978.1
hmm_num:1
protein_id	CAZyme_family	protein_length	protein_start	protien_end	hmm_length	hmm_start	hmm_end	e-value	coverage
EVM0004978.1	GH28.hmm	342	110	328	325	108	309	2.9e-45	0.618462
protein_id:EVM0004999.1
hmm_num:2
protein_id	CAZyme_family	protein_length	protein_start	protien_end	hmm_length	hmm_start	hmm_end	e-value	coverage
EVM0004999.1	CBM1.hmm	472	39	58	29	2	20	0.00017	0.62069
EVM0004999.1	GH27.hmm	472	190	312	375	120	238	4.4e-26	0.314667
protein_id:EVM0005008.1
hmm_num:1
protein_id	CAZyme_family	protein_length	protein_start	protien_end	hmm_length	hmm_start	hmm_end	e-value	coverage
EVM0005008.1	GH7.hmm	521	18	447	415	1	414	1.3e-194	0.995181
protein_id:EVM0005009.1
hmm_num:2
protein_id	CAZyme_family	protein_length	protein_start	protien_end	hmm_length	hmm_start	hmm_end	e-value	coverage
EVM0005009.1	GH5.hmm	556	52	338	275	29	252	1.7e-32	0.810909
EVM0005009.1	CBM46.hmm	556	356	442	87	5	87	1.1e-10	0.942529
protein_id:EVM0005010.1
hmm_num:1
protein_id	CAZyme_family	protein_length	protein_start	protien_end	hmm_length	hmm_start	hmm_end	e-value	coverage
EVM0005010.1	GT66.hmm	898	23	664	693	10	601	4.3e-181	0.852814
protein_id:EVM0005013.1
hmm_num:1
protein_id	CAZyme_family	protein_length	protein_start	protien_end	hmm_length	hmm_start	hmm_end	e-value	coverage
EVM0005013.1	GH1.hmm	878	385	875	429	5	427	1.4e-150	0.983683
protein_id:EVM0005049.1
hmm_num:2
protein_id	CAZyme_family	protein_length	protein_start	protien_end	hmm_length	hmm_start	hmm_end	e-value	coverage
EVM0005049.1	CE8.hmm	763	289	528	288	33	272	3e-65	0.829861
EVM0005049.1	CE8.hmm	763	533	742	288	58	272	1.5e-56	0.743056
protein_id:EVM0005091.1
hmm_num:2
protein_id	CAZyme_family	protein_length	protein_start	protien_end	hmm_length	hmm_start	hmm_end	e-value	coverage
EVM0005091.1	CBM13.hmm	327	6	137	188	5	138	3.8e-11	0.707447
EVM0005091.1	CBM13.hmm	327	192	325	188	5	134	9.7e-15	0.68617
protein_id:EVM0005101.1
hmm_num:1
protein_id	CAZyme_family	protein_length	protein_start	protien_end	hmm_length	hmm_start	hmm_end	e-value	coverage
EVM0005101.1	GT48.hmm	1794	772	1546	739	1	726	0	0.981055
protein_id:EVM0005102.1
hmm_num:1
protein_id	CAZyme_family	protein_length	protein_start	protien_end	hmm_length	hmm_start	hmm_end	e-value	coverage
EVM0005102.1	CE10.hmm	528	99	263	341	68	193	1e-33	0.366569
protein_id:EVM0005121.1
hmm_num:1
protein_id	CAZyme_family	protein_length	protein_start	protien_end	hmm_length	hmm_start	hmm_end	e-value	coverage
EVM0005121.1	CE8.hmm	759	47	365	288	3	284	2.4e-57	0.975694
protein_id:EVM0005130.1
hmm_num:1
protein_id	CAZyme_family	protein_length	protein_start	protien_end	hmm_length	hmm_start	hmm_end	e-value	coverage
EVM0005130.1	AA5.hmm	652	34	622	1281	555	1071	3.3e-133	0.40281
protein_id:EVM0005142.1
hmm_num:1
protein_id	CAZyme_family	protein_length	protein_start	protien_end	hmm_length	hmm_start	hmm_end	e-value	coverage
EVM0005142.1	CE4.hmm	254	44	164	130	8	124	4.8e-27	0.892308
protein_id:EVM0005165.1
hmm_num:2
protein_id	CAZyme_family	protein_length	protein_start	protien_end	hmm_length	hmm_start	hmm_end	e-value	coverage
EVM0005165.1	AA9.hmm	321	8	228	220	2	219	2.4e-72	0.986364
EVM0005165.1	CBM1.hmm	321	289	317	29	1	29	2.2e-15	0.965517
protein_id:EVM0005178.1
hmm_num:1
protein_id	CAZyme_family	protein_length	protein_start	protien_end	hmm_length	hmm_start	hmm_end	e-value	coverage
EVM0005178.1	GT4.hmm	716	480	648	160	10	159	1.2e-33	0.93125
protein_id:EVM0005184.1
hmm_num:1
protein_id	CAZyme_family	protein_length	protein_start	protien_end	hmm_length	hmm_start	hmm_end	e-value	coverage
EVM0005184.1	GH131.hmm	310	21	302	255	1	253	4.7e-65	0.988235
protein_id:EVM0005196.1
hmm_num:2
protein_id	CAZyme_family	protein_length	protein_start	protien_end	hmm_length	hmm_start	hmm_end	e-value	coverage
EVM0005196.1	GH7.hmm	476	113	417	415	125	414	2.1e-140	0.696386
EVM0005196.1	CBM1.hmm	476	444	472	29	1	29	1.9e-14	0.965517
protein_id:EVM0005208.1
hmm_num:1
protein_id	CAZyme_family	protein_length	protein_start	protien_end	hmm_length	hmm_start	hmm_end	e-value	coverage
EVM0005208.1	GH5.hmm	459	88	431	275	3	275	5.6e-38	0.989091
protein_id:EVM0005215.1
hmm_num:2
protein_id	CAZyme_family	protein_length	protein_start	protien_end	hmm_length	hmm_start	hmm_end	e-value	coverage
EVM0005215.1	CBM1.hmm	352	24	51	29	2	29	2.8e-15	0.931034
EVM0005215.1	CE1.hmm	352	97	293	227	7	193	4.2e-19	0.819383
protein_id:EVM0005236.1
hmm_num:1
protein_id	CAZyme_family	protein_length	protein_start	protien_end	hmm_length	hmm_start	hmm_end	e-value	coverage
EVM0005236.1	CE10.hmm	577	129	275	341	74	193	2.4e-33	0.348974
protein_id:EVM0005242.1
hmm_num:1
protein_id	CAZyme_family	protein_length	protein_start	protien_end	hmm_length	hmm_start	hmm_end	e-value	coverage
EVM0005242.1	CE10.hmm	557	87	222	341	67	187	9.1e-30	0.351906
protein_id:EVM0005264.1
hmm_num:1
protein_id	CAZyme_family	protein_length	protein_start	protien_end	hmm_length	hmm_start	hmm_end	e-value	coverage
EVM0005264.1	GH16.hmm	314	60	294	189	31	176	3.2e-19	0.767196
protein_id:EVM0005282.1
hmm_num:1
protein_id	CAZyme_family	protein_length	protein_start	protien_end	hmm_length	hmm_start	hmm_end	e-value	coverage
EVM0005282.1	PL1.hmm	385	102	298	202	18	200	9.9e-52	0.90099
protein_id:EVM0005284.1
hmm_num:2
protein_id	CAZyme_family	protein_length	protein_start	protien_end	hmm_length	hmm_start	hmm_end	e-value	coverage
EVM0005284.1	AA9.hmm	304	9	215	220	3	220	8.7e-63	0.986364
EVM0005284.1	CBM1.hmm	304	272	300	29	1	29	1.1e-14	0.965517
protein_id:EVM0005287.1
hmm_num:2
protein_id	CAZyme_family	protein_length	protein_start	protien_end	hmm_length	hmm_start	hmm_end	e-value	coverage
EVM0005287.1	GH13.hmm	568	56	329	299	28	281	8e-22	0.846154
EVM0005287.1	CBM20.hmm	568	480	546	90	3	69	4.3e-24	0.733333
protein_id:EVM0005302.1
hmm_num:1
protein_id	CAZyme_family	protein_length	protein_start	protien_end	hmm_length	hmm_start	hmm_end	e-value	coverage
EVM0005302.1	GH28.hmm	408	75	398	325	37	322	3.2e-53	0.876923
protein_id:EVM0005321.1
hmm_num:3
protein_id	CAZyme_family	protein_length	protein_start	protien_end	hmm_length	hmm_start	hmm_end	e-value	coverage
EVM0005321.1	CBM5.hmm	221	43	80	40	4	40	8.3e-07	0.9
EVM0005321.1	CBM5.hmm	221	133	156	40	17	40	7.4e-05	0.575
EVM0005321.1	CBM5.hmm	221	187	215	40	12	40	3.6e-08	0.7
protein_id:EVM0005337.1
hmm_num:1
protein_id	CAZyme_family	protein_length	protein_start	protien_end	hmm_length	hmm_start	hmm_end	e-value	coverage
EVM0005337.1	GT57.hmm	665	238	587	481	141	479	2.6e-68	0.702703
protein_id:EVM0005350.1
hmm_num:1
protein_id	CAZyme_family	protein_length	protein_start	protien_end	hmm_length	hmm_start	hmm_end	e-value	coverage
EVM0005350.1	GH3.hmm	755	90	301	216	3	213	6.5e-62	0.972222
protein_id:EVM0005368.1
hmm_num:1
protein_id	CAZyme_family	protein_length	protein_start	protien_end	hmm_length	hmm_start	hmm_end	e-value	coverage
EVM0005368.1	AA9.hmm	880	9	189	220	3	179	5.6e-54	0.8
protein_id:EVM0005382.1
hmm_num:1
protein_id	CAZyme_family	protein_length	protein_start	protien_end	hmm_length	hmm_start	hmm_end	e-value	coverage
EVM0005382.1	CE2.hmm	359	141	340	209	1	204	5.6e-21	0.971292
protein_id:EVM0005395.1
hmm_num:1
protein_id	CAZyme_family	protein_length	protein_start	protien_end	hmm_length	hmm_start	hmm_end	e-value	coverage
EVM0005395.1	GH16.hmm	680	289	630	189	4	189	2.1e-18	0.978836
protein_id:EVM0005396.1
hmm_num:1
protein_id	CAZyme_family	protein_length	protein_start	protien_end	hmm_length	hmm_start	hmm_end	e-value	coverage
EVM0005396.1	GT68.hmm	496	129	469	350	35	333	1.4e-10	0.851429
protein_id:EVM0005407.1
hmm_num:1
protein_id	CAZyme_family	protein_length	protein_start	protien_end	hmm_length	hmm_start	hmm_end	e-value	coverage
EVM0005407.1	GT8.hmm	202	1	147	257	138	255	1.5e-15	0.455253
protein_id:EVM0005414.1
hmm_num:1
protein_id	CAZyme_family	protein_length	protein_start	protien_end	hmm_length	hmm_start	hmm_end	e-value	coverage
EVM0005414.1	GH3.hmm	860	37	252	216	3	216	1.5e-69	0.986111
protein_id:EVM0005458.1
hmm_num:3
protein_id	CAZyme_family	protein_length	protein_start	protien_end	hmm_length	hmm_start	hmm_end	e-value	coverage
EVM0005458.1	PL1.hmm	1655	645	871	202	23	201	6.5e-38	0.881188
EVM0005458.1	CBM1.hmm	1655	1308	1326	29	11	29	8.6e-07	0.62069
EVM0005458.1	GH10.hmm	1655	1361	1653	303	5	303	7.1e-105	0.983498
protein_id:EVM0005465.1
hmm_num:1
protein_id	CAZyme_family	protein_length	protein_start	protien_end	hmm_length	hmm_start	hmm_end	e-value	coverage
EVM0005465.1	GH31.hmm	966	348	803	427	2	427	9.5e-141	0.995316
protein_id:EVM0005470.1
hmm_num:1
protein_id	CAZyme_family	protein_length	protein_start	protien_end	hmm_length	hmm_start	hmm_end	e-value	coverage
EVM0005470.1	CE1.hmm	1243	716	905	227	13	207	6.3e-11	0.854626
protein_id:EVM0005492.1
hmm_num:1
protein_id	CAZyme_family	protein_length	protein_start	protien_end	hmm_length	hmm_start	hmm_end	e-value	coverage
EVM0005492.1	CE8.hmm	303	52	280	288	40	271	4e-60	0.802083
protein_id:EVM0005519.1
hmm_num:1
protein_id	CAZyme_family	protein_length	protein_start	protien_end	hmm_length	hmm_start	hmm_end	e-value	coverage
EVM0005519.1	GH29.hmm	698	249	603	346	27	346	3.2e-71	0.921965
protein_id:EVM0005543.1
hmm_num:1
protein_id	CAZyme_family	protein_length	protein_start	protien_end	hmm_length	hmm_start	hmm_end	e-value	coverage
EVM0005543.1	GT68.hmm	612	387	600	350	177	340	7.4e-06	0.465714
protein_id:EVM0005580.1
hmm_num:1
protein_id	CAZyme_family	protein_length	protein_start	protien_end	hmm_length	hmm_start	hmm_end	e-value	coverage
EVM0005580.1	GH28.hmm	217	7	205	325	130	309	4.4e-37	0.550769
protein_id:EVM0005583.1
hmm_num:1
protein_id	CAZyme_family	protein_length	protein_start	protien_end	hmm_length	hmm_start	hmm_end	e-value	coverage
EVM0005583.1	AA3.hmm	342	22	337	618	203	401	1.8e-50	0.320388
protein_id:EVM0005592.1
hmm_num:1
protein_id	CAZyme_family	protein_length	protein_start	protien_end	hmm_length	hmm_start	hmm_end	e-value	coverage
EVM0005592.1	GT2.hmm	867	195	427	168	2	165	7.3e-08	0.970238
protein_id:EVM0005608.1
hmm_num:1
protein_id	CAZyme_family	protein_length	protein_start	protien_end	hmm_length	hmm_start	hmm_end	e-value	coverage
EVM0005608.1	GH28.hmm	433	47	412	325	7	321	1e-66	0.966154
protein_id:EVM0005623.1
hmm_num:1
protein_id	CAZyme_family	protein_length	protein_start	protien_end	hmm_length	hmm_start	hmm_end	e-value	coverage
EVM0005623.1	GH88.hmm	1334	85	362	329	50	324	2.7e-63	0.832827
protein_id:EVM0005629.1
hmm_num:1
protein_id	CAZyme_family	protein_length	protein_start	protien_end	hmm_length	hmm_start	hmm_end	e-value	coverage
EVM0005629.1	CE8.hmm	313	33	292	288	8	272	4.9e-64	0.916667
protein_id:EVM0005649.1
hmm_num:1
protein_id	CAZyme_family	protein_length	protein_start	protien_end	hmm_length	hmm_start	hmm_end	e-value	coverage
EVM0005649.1	GH109.hmm	366	11	135	126	2	122	3.3e-06	0.952381
protein_id:EVM0005659.1
hmm_num:1
protein_id	CAZyme_family	protein_length	protein_start	protien_end	hmm_length	hmm_start	hmm_end	e-value	coverage
EVM0005659.1	GT2.hmm	1361	813	905	168	73	164	1e-16	0.541667
protein_id:EVM0005664.1
hmm_num:1
protein_id	CAZyme_family	protein_length	protein_start	protien_end	hmm_length	hmm_start	hmm_end	e-value	coverage
EVM0005664.1	GH28.hmm	408	77	398	325	39	322	3.4e-56	0.870769
protein_id:EVM0005684.1
hmm_num:1
protein_id	CAZyme_family	protein_length	protein_start	protien_end	hmm_length	hmm_start	hmm_end	e-value	coverage
EVM0005684.1	GH28.hmm	254	11	241	325	76	307	1.6e-33	0.710769
protein_id:EVM0005698.1
hmm_num:1
protein_id	CAZyme_family	protein_length	protein_start	protien_end	hmm_length	hmm_start	hmm_end	e-value	coverage
EVM0005698.1	CE12.hmm	207	10	180	210	19	209	1.5e-35	0.904762
protein_id:EVM0005717.1
hmm_num:2
protein_id	CAZyme_family	protein_length	protein_start	protien_end	hmm_length	hmm_start	hmm_end	e-value	coverage
EVM0005717.1	CBM48.hmm	681	56	111	76	2	47	5.2e-10	0.592105
EVM0005717.1	GH13.hmm	681	204	496	299	19	281	2.4e-26	0.876254
protein_id:EVM0005735.1
hmm_num:1
protein_id	CAZyme_family	protein_length	protein_start	protien_end	hmm_length	hmm_start	hmm_end	e-value	coverage
EVM0005735.1	AA5.hmm	729	138	725	1281	550	1026	3.9e-134	0.371585
protein_id:EVM0005756.1
hmm_num:2
protein_id	CAZyme_family	protein_length	protein_start	protien_end	hmm_length	hmm_start	hmm_end	e-value	coverage
EVM0005756.1	PL4.hmm	485	20	218	567	5	222	7.3e-32	0.382716
EVM0005756.1	PL4.hmm	485	231	474	567	286	566	7.8e-61	0.493827
protein_id:EVM0005764.1
hmm_num:2
protein_id	CAZyme_family	protein_length	protein_start	protien_end	hmm_length	hmm_start	hmm_end	e-value	coverage
EVM0005764.1	GH23.hmm	626	129	206	135	17	96	1.1e-10	0.585185
EVM0005764.1	GH23.hmm	626	492	585	135	16	123	4.8e-13	0.792593
protein_id:EVM0005774.1
hmm_num:1
protein_id	CAZyme_family	protein_length	protein_start	protien_end	hmm_length	hmm_start	hmm_end	e-value	coverage
EVM0005774.1	GT20.hmm	416	157	369	475	181	394	4.6e-91	0.448421
protein_id:EVM0005785.1
hmm_num:2
protein_id	CAZyme_family	protein_length	protein_start	protien_end	hmm_length	hmm_start	hmm_end	e-value	coverage
EVM0005785.1	PL4.hmm	986	18	502	567	5	567	1.9e-120	0.991182
EVM0005785.1	PL4.hmm	986	512	854	567	4	418	3.1e-72	0.730159
protein_id:EVM0005810.1
hmm_num:2
protein_id	CAZyme_family	protein_length	protein_start	protien_end	hmm_length	hmm_start	hmm_end	e-value	coverage
EVM0005810.1	AA9.hmm	356	6	213	220	1	219	5.4e-46	0.990909
EVM0005810.1	CBM1.hmm	356	324	352	29	1	29	5.9e-14	0.965517
protein_id:EVM0005836.1
hmm_num:1
protein_id	CAZyme_family	protein_length	protein_start	protien_end	hmm_length	hmm_start	hmm_end	e-value	coverage
EVM0005836.1	GH55.hmm	560	272	494	740	408	676	1.1e-49	0.362162
protein_id:EVM0005861.1
hmm_num:1
protein_id	CAZyme_family	protein_length	protein_start	protien_end	hmm_length	hmm_start	hmm_end	e-value	coverage
EVM0005861.1	AA3.hmm	635	40	634	618	61	403	4.4e-97	0.553398
protein_id:EVM0005868.1
hmm_num:1
protein_id	CAZyme_family	protein_length	protein_start	protien_end	hmm_length	hmm_start	hmm_end	e-value	coverage
EVM0005868.1	GH128.hmm	325	49	275	224	5	224	6.4e-72	0.977679
protein_id:EVM0005877.1
hmm_num:1
protein_id	CAZyme_family	protein_length	protein_start	protien_end	hmm_length	hmm_start	hmm_end	e-value	coverage
EVM0005877.1	GH28.hmm	350	119	337	325	107	309	2.3e-43	0.621538
protein_id:EVM0005888.1
hmm_num:1
protein_id	CAZyme_family	protein_length	protein_start	protien_end	hmm_length	hmm_start	hmm_end	e-value	coverage
EVM0005888.1	AA3.hmm	445	17	334	618	86	285	4.4e-14	0.322006
protein_id:EVM0005889.1
hmm_num:1
protein_id	CAZyme_family	protein_length	protein_start	protien_end	hmm_length	hmm_start	hmm_end	e-value	coverage
EVM0005889.1	CE2.hmm	365	146	350	209	1	207	3.8e-26	0.985646
protein_id:EVM0005902.1
hmm_num:1
protein_id	CAZyme_family	protein_length	protein_start	protien_end	hmm_length	hmm_start	hmm_end	e-value	coverage
EVM0005902.1	AA5.hmm	4014	607	1827	1281	550	1078	1e-153	0.412178
protein_id:EVM0005931.1
hmm_num:1
protein_id	CAZyme_family	protein_length	protein_start	protien_end	hmm_length	hmm_start	hmm_end	e-value	coverage
EVM0005931.1	AA3.hmm	568	12	568	618	88	367	1.2e-77	0.451456
protein_id:EVM0005940.1
hmm_num:1
protein_id	CAZyme_family	protein_length	protein_start	protien_end	hmm_length	hmm_start	hmm_end	e-value	coverage
EVM0005940.1	AA3.hmm	617	26	615	618	84	400	2.7e-93	0.511327
protein_id:EVM0005965.1
hmm_num:1
protein_id	CAZyme_family	protein_length	protein_start	protien_end	hmm_length	hmm_start	hmm_end	e-value	coverage
EVM0005965.1	AA3.hmm	628	34	625	618	87	398	2.6e-89	0.503236
protein_id:EVM0006009.1
hmm_num:1
protein_id	CAZyme_family	protein_length	protein_start	protien_end	hmm_length	hmm_start	hmm_end	e-value	coverage
EVM0006009.1	PL1.hmm	315	77	251	202	29	201	2.7e-53	0.851485
protein_id:EVM0006022.1
hmm_num:1
protein_id	CAZyme_family	protein_length	protein_start	protien_end	hmm_length	hmm_start	hmm_end	e-value	coverage
EVM0006022.1	GH10.hmm	341	32	323	303	2	301	4.6e-101	0.986799
protein_id:EVM0006035.1
hmm_num:1
protein_id	CAZyme_family	protein_length	protein_start	protien_end	hmm_length	hmm_start	hmm_end	e-value	coverage
EVM0006035.1	GH10.hmm	317	22	314	303	2	302	1.5e-103	0.990099
protein_id:EVM0006046.1
hmm_num:2
protein_id	CAZyme_family	protein_length	protein_start	protien_end	hmm_length	hmm_start	hmm_end	e-value	coverage
EVM0006046.1	GH13.hmm	2391	102	488	299	12	289	1e-31	0.926421
EVM0006046.1	GT5.hmm	2391	1149	1613	472	3	466	1.1e-58	0.980932
protein_id:EVM0006050.1
hmm_num:1
protein_id	CAZyme_family	protein_length	protein_start	protien_end	hmm_length	hmm_start	hmm_end	e-value	coverage
EVM0006050.1	GH15.hmm	1180	792	1153	361	10	338	6.8e-36	0.908587
protein_id:EVM0006066.1
hmm_num:1
protein_id	CAZyme_family	protein_length	protein_start	protien_end	hmm_length	hmm_start	hmm_end	e-value	coverage
EVM0006066.1	GH18.hmm	495	124	481	296	5	283	1.2e-55	0.939189
protein_id:EVM0006106.1
hmm_num:1
protein_id	CAZyme_family	protein_length	protein_start	protien_end	hmm_length	hmm_start	hmm_end	e-value	coverage
EVM0006106.1	AA3.hmm	939	382	937	618	85	399	4e-82	0.508091
protein_id:EVM0006119.1
hmm_num:1
protein_id	CAZyme_family	protein_length	protein_start	protien_end	hmm_length	hmm_start	hmm_end	e-value	coverage
EVM0006119.1	AA7.hmm	549	125	283	458	15	161	3.6e-35	0.318777
protein_id:EVM0006166.1
hmm_num:1
protein_id	CAZyme_family	protein_length	protein_start	protien_end	hmm_length	hmm_start	hmm_end	e-value	coverage
EVM0006166.1	GH105.hmm	398	141	349	332	83	285	3.1e-24	0.608434
protein_id:EVM0006185.1
hmm_num:1
protein_id	CAZyme_family	protein_length	protein_start	protien_end	hmm_length	hmm_start	hmm_end	e-value	coverage
EVM0006185.1	PL3.hmm	245	39	231	197	3	197	3.1e-72	0.984772
protein_id:EVM0006192.1
hmm_num:2
protein_id	CAZyme_family	protein_length	protein_start	protien_end	hmm_length	hmm_start	hmm_end	e-value	coverage
EVM0006192.1	CE16.hmm	737	65	197	267	2	150	9.4e-17	0.554307
EVM0006192.1	CE16.hmm	737	334	459	267	2	143	1.7e-13	0.52809
protein_id:EVM0006193.1
hmm_num:1
protein_id	CAZyme_family	protein_length	protein_start	protien_end	hmm_length	hmm_start	hmm_end	e-value	coverage
EVM0006193.1	GH92.hmm	964	463	940	491	3	490	3.3e-112	0.991853
protein_id:EVM0006197.1
hmm_num:1
protein_id	CAZyme_family	protein_length	protein_start	protien_end	hmm_length	hmm_start	hmm_end	e-value	coverage
EVM0006197.1	CE14.hmm	1146	728	823	124	1	101	1.4e-17	0.806452
protein_id:EVM0006213.1
hmm_num:1
protein_id	CAZyme_family	protein_length	protein_start	protien_end	hmm_length	hmm_start	hmm_end	e-value	coverage
EVM0006213.1	AA9.hmm	343	7	225	220	2	219	2.6e-63	0.986364
protein_id:EVM0006235.1
hmm_num:1
protein_id	CAZyme_family	protein_length	protein_start	protien_end	hmm_length	hmm_start	hmm_end	e-value	coverage
EVM0006235.1	GH3.hmm	739	42	260	216	3	216	9.7e-56	0.986111
protein_id:EVM0006261.1
hmm_num:1
protein_id	CAZyme_family	protein_length	protein_start	protien_end	hmm_length	hmm_start	hmm_end	e-value	coverage
EVM0006261.1	GH43.hmm	354	61	338	248	1	247	1.1e-34	0.991935
protein_id:EVM0006273.1
hmm_num:1
protein_id	CAZyme_family	protein_length	protein_start	protien_end	hmm_length	hmm_start	hmm_end	e-value	coverage
EVM0006273.1	GH10.hmm	345	33	341	303	6	302	2.3e-99	0.976898
protein_id:EVM0006278.1
hmm_num:1
protein_id	CAZyme_family	protein_length	protein_start	protien_end	hmm_length	hmm_start	hmm_end	e-value	coverage
EVM0006278.1	GH128.hmm	270	45	268	224	4	224	1.8e-52	0.982143
protein_id:EVM0006292.1
hmm_num:1
protein_id	CAZyme_family	protein_length	protein_start	protien_end	hmm_length	hmm_start	hmm_end	e-value	coverage
EVM0006292.1	GT2.hmm	345	62	235	168	1	163	3.3e-33	0.964286
protein_id:EVM0006297.1
hmm_num:1
protein_id	CAZyme_family	protein_length	protein_start	protien_end	hmm_length	hmm_start	hmm_end	e-value	coverage
EVM0006297.1	PL1.hmm	348	106	287	202	22	200	1.1e-48	0.881188
protein_id:EVM0006306.1
hmm_num:2
protein_id	CAZyme_family	protein_length	protein_start	protien_end	hmm_length	hmm_start	hmm_end	e-value	coverage
EVM0006306.1	AA7.hmm	1382	483	827	458	87	449	1.8e-36	0.790393
EVM0006306.1	AA7.hmm	1382	921	1116	458	14	210	7.6e-56	0.427948
protein_id:EVM0006335.1
hmm_num:1
protein_id	CAZyme_family	protein_length	protein_start	protien_end	hmm_length	hmm_start	hmm_end	e-value	coverage
EVM0006335.1	AA12.hmm	446	158	303	401	75	216	2.7e-10	0.351621
protein_id:EVM0006338.1
hmm_num:2
protein_id	CAZyme_family	protein_length	protein_start	protien_end	hmm_length	hmm_start	hmm_end	e-value	coverage
EVM0006338.1	GH15.hmm	842	305	713	361	8	359	3.4e-77	0.972299
EVM0006338.1	CBM20.hmm	842	749	834	90	1	88	3.4e-29	0.966667
protein_id:EVM0006346.1
hmm_num:1
protein_id	CAZyme_family	protein_length	protein_start	protien_end	hmm_length	hmm_start	hmm_end	e-value	coverage
EVM0006346.1	GT32.hmm	370	107	182	90	8	88	9.2e-18	0.888889
protein_id:EVM0006352.1
hmm_num:1
protein_id	CAZyme_family	protein_length	protein_start	protien_end	hmm_length	hmm_start	hmm_end	e-value	coverage
EVM0006352.1	GH25.hmm	1003	32	209	177	1	169	1.3e-49	0.949153
protein_id:EVM0006364.1
hmm_num:2
protein_id	CAZyme_family	protein_length	protein_start	protien_end	hmm_length	hmm_start	hmm_end	e-value	coverage
EVM0006364.1	GT69.hmm	891	148	376	239	1	239	8.2e-69	0.995816
EVM0006364.1	GT90.hmm	891	786	889	250	6	98	2.6e-15	0.368
protein_id:EVM0006385.1
hmm_num:1
protein_id	CAZyme_family	protein_length	protein_start	protien_end	hmm_length	hmm_start	hmm_end	e-value	coverage
EVM0006385.1	CE8.hmm	306	34	286	288	6	273	5.3e-61	0.927083
protein_id:EVM0006424.1
hmm_num:1
protein_id	CAZyme_family	protein_length	protein_start	protien_end	hmm_length	hmm_start	hmm_end	e-value	coverage
EVM0006424.1	PL3.hmm	257	46	237	197	3	197	1.7e-71	0.984772
protein_id:EVM0006431.1
hmm_num:1
protein_id	CAZyme_family	protein_length	protein_start	protien_end	hmm_length	hmm_start	hmm_end	e-value	coverage
EVM0006431.1	CE8.hmm	310	43	288	288	9	271	3.8e-65	0.909722
protein_id:EVM0006439.1
hmm_num:1
protein_id	CAZyme_family	protein_length	protein_start	protien_end	hmm_length	hmm_start	hmm_end	e-value	coverage
EVM0006439.1	GH125.hmm	1134	690	1103	402	1	402	2.5e-121	0.997512
protein_id:EVM0006471.1
hmm_num:1
protein_id	CAZyme_family	protein_length	protein_start	protien_end	hmm_length	hmm_start	hmm_end	e-value	coverage
EVM0006471.1	AA9.hmm	237	4	222	220	1	219	1.8e-70	0.990909
protein_id:EVM0006543.1
hmm_num:1
protein_id	CAZyme_family	protein_length	protein_start	protien_end	hmm_length	hmm_start	hmm_end	e-value	coverage
EVM0006543.1	GT32.hmm	331	80	161	90	1	87	1.8e-23	0.955556
protein_id:EVM0006551.1
hmm_num:1
protein_id	CAZyme_family	protein_length	protein_start	protien_end	hmm_length	hmm_start	hmm_end	e-value	coverage
EVM0006551.1	PL4.hmm	526	19	516	567	3	567	5.9e-122	0.994709
protein_id:EVM0006557.1
hmm_num:1
protein_id	CAZyme_family	protein_length	protein_start	protien_end	hmm_length	hmm_start	hmm_end	e-value	coverage
EVM0006557.1	GH7.hmm	521	18	447	415	1	414	1.3e-194	0.995181
protein_id:EVM0006599.1
hmm_num:1
protein_id	CAZyme_family	protein_length	protein_start	protien_end	hmm_length	hmm_start	hmm_end	e-value	coverage
EVM0006599.1	GH105.hmm	371	51	367	332	10	331	1.7e-103	0.966867
protein_id:EVM0006606.1
hmm_num:1
protein_id	CAZyme_family	protein_length	protein_start	protien_end	hmm_length	hmm_start	hmm_end	e-value	coverage
EVM0006606.1	GH12.hmm	258	112	257	156	2	156	1e-40	0.987179
protein_id:EVM0006610.1
hmm_num:1
protein_id	CAZyme_family	protein_length	protein_start	protien_end	hmm_length	hmm_start	hmm_end	e-value	coverage
EVM0006610.1	GT57.hmm	533	27	523	481	3	479	1.9e-151	0.989605
protein_id:EVM0006648.1
hmm_num:1
protein_id	CAZyme_family	protein_length	protein_start	protien_end	hmm_length	hmm_start	hmm_end	e-value	coverage
EVM0006648.1	GH95.hmm	784	30	748	722	8	701	3.6e-143	0.959834
protein_id:EVM0006656.1
hmm_num:1
protein_id	CAZyme_family	protein_length	protein_start	protien_end	hmm_length	hmm_start	hmm_end	e-value	coverage
EVM0006656.1	GH5.hmm	473	88	352	275	13	236	1.5e-32	0.810909
protein_id:EVM0006704.1
hmm_num:1
protein_id	CAZyme_family	protein_length	protein_start	protien_end	hmm_length	hmm_start	hmm_end	e-value	coverage
EVM0006704.1	AA9.hmm	369	7	219	220	2	219	4.5e-74	0.986364
protein_id:EVM0006708.1
hmm_num:2
protein_id	CAZyme_family	protein_length	protein_start	protien_end	hmm_length	hmm_start	hmm_end	e-value	coverage
EVM0006708.1	GH16.hmm	629	244	390	189	4	118	5.6e-14	0.603175
EVM0006708.1	GH16.hmm	629	431	575	189	93	189	4.8e-13	0.507937
protein_id:EVM0006710.1
hmm_num:1
protein_id	CAZyme_family	protein_length	protein_start	protien_end	hmm_length	hmm_start	hmm_end	e-value	coverage
EVM0006710.1	CE16.hmm	593	288	576	267	1	266	1.7e-43	0.992509
protein_id:EVM0006727.1
hmm_num:1
protein_id	CAZyme_family	protein_length	protein_start	protien_end	hmm_length	hmm_start	hmm_end	e-value	coverage
EVM0006727.1	CBM1.hmm	317	285	313	29	1	29	3.3e-10	0.965517
protein_id:EVM0006735.1
hmm_num:1
protein_id	CAZyme_family	protein_length	protein_start	protien_end	hmm_length	hmm_start	hmm_end	e-value	coverage
EVM0006735.1	CBM5.hmm	308	262	302	40	2	40	1.5e-12	0.95
protein_id:EVM0006743.1
hmm_num:1
protein_id	CAZyme_family	protein_length	protein_start	protien_end	hmm_length	hmm_start	hmm_end	e-value	coverage
EVM0006743.1	GT32.hmm	853	651	682	90	58	89	5.3e-08	0.344444
protein_id:EVM0006785.1
hmm_num:1
protein_id	CAZyme_family	protein_length	protein_start	protien_end	hmm_length	hmm_start	hmm_end	e-value	coverage
EVM0006785.1	AA9.hmm	377	8	230	220	3	218	1.1e-71	0.977273
protein_id:EVM0006789.1
hmm_num:1
protein_id	CAZyme_family	protein_length	protein_start	protien_end	hmm_length	hmm_start	hmm_end	e-value	coverage
EVM0006789.1	GH20.hmm	511	146	466	337	8	336	3.1e-83	0.973294
protein_id:EVM0006802.1
hmm_num:1
protein_id	CAZyme_family	protein_length	protein_start	protien_end	hmm_length	hmm_start	hmm_end	e-value	coverage
EVM0006802.1	CBM21.hmm	693	333	459	107	8	106	3.3e-21	0.915888
protein_id:EVM0006820.1
hmm_num:2
protein_id	CAZyme_family	protein_length	protein_start	protien_end	hmm_length	hmm_start	hmm_end	e-value	coverage
EVM0006820.1	CBM50.hmm	927	86	128	40	1	39	3.2e-05	0.95
EVM0006820.1	CBM50.hmm	927	224	266	40	1	39	0.00078	0.95
protein_id:EVM0006828.1
hmm_num:1
protein_id	CAZyme_family	protein_length	protein_start	protien_end	hmm_length	hmm_start	hmm_end	e-value	coverage
EVM0006828.1	PL1.hmm	250	75	250	202	23	173	4.8e-38	0.742574
protein_id:EVM0006830.1
hmm_num:1
protein_id	CAZyme_family	protein_length	protein_start	protien_end	hmm_length	hmm_start	hmm_end	e-value	coverage
EVM0006830.1	GT25.hmm	422	243	355	181	59	170	1.8e-20	0.61326
protein_id:EVM0006833.1
hmm_num:1
protein_id	CAZyme_family	protein_length	protein_start	protien_end	hmm_length	hmm_start	hmm_end	e-value	coverage
EVM0006833.1	GH127.hmm	638	334	536	524	314	523	8.2e-18	0.398855
protein_id:EVM0006836.1
hmm_num:1
protein_id	CAZyme_family	protein_length	protein_start	protien_end	hmm_length	hmm_start	hmm_end	e-value	coverage
EVM0006836.1	GH5.hmm	747	44	571	275	2	244	8.9e-33	0.88
protein_id:EVM0006908.1
hmm_num:1
protein_id	CAZyme_family	protein_length	protein_start	protien_end	hmm_length	hmm_start	hmm_end	e-value	coverage
EVM0006908.1	CE10.hmm	319	36	314	341	37	334	3e-52	0.870968
protein_id:EVM0006914.1
hmm_num:1
protein_id	CAZyme_family	protein_length	protein_start	protien_end	hmm_length	hmm_start	hmm_end	e-value	coverage
EVM0006914.1	GH5.hmm	921	41	454	275	26	244	9.9e-28	0.792727
protein_id:EVM0006924.1
hmm_num:1
protein_id	CAZyme_family	protein_length	protein_start	protien_end	hmm_length	hmm_start	hmm_end	e-value	coverage
EVM0006924.1	PL1.hmm	316	73	254	202	22	200	9.1e-50	0.881188
protein_id:EVM0006933.1
hmm_num:1
protein_id	CAZyme_family	protein_length	protein_start	protien_end	hmm_length	hmm_start	hmm_end	e-value	coverage
EVM0006933.1	AA9.hmm	573	478	573	220	2	79	9.2e-07	0.35
protein_id:EVM0006936.1
hmm_num:1
protein_id	CAZyme_family	protein_length	protein_start	protien_end	hmm_length	hmm_start	hmm_end	e-value	coverage
EVM0006936.1	CE4.hmm	258	46	165	130	8	121	2.7e-27	0.869231
protein_id:EVM0006993.1
hmm_num:1
protein_id	CAZyme_family	protein_length	protein_start	protien_end	hmm_length	hmm_start	hmm_end	e-value	coverage
EVM0006993.1	CE10.hmm	933	681	915	341	78	322	1.9e-13	0.715543
protein_id:EVM0007003.1
hmm_num:1
protein_id	CAZyme_family	protein_length	protein_start	protien_end	hmm_length	hmm_start	hmm_end	e-value	coverage
EVM0007003.1	CE10.hmm	1002	743	873	341	84	218	6.9e-13	0.392962
protein_id:EVM0007012.1
hmm_num:1
protein_id	CAZyme_family	protein_length	protein_start	protien_end	hmm_length	hmm_start	hmm_end	e-value	coverage
EVM0007012.1	GT1.hmm	491	198	403	382	142	325	8.8e-25	0.479058
protein_id:EVM0007016.1
hmm_num:1
protein_id	CAZyme_family	protein_length	protein_start	protien_end	hmm_length	hmm_start	hmm_end	e-value	coverage
EVM0007016.1	CE16.hmm	312	66	208	267	2	159	2.5e-18	0.588015
protein_id:EVM0007033.1
hmm_num:1
protein_id	CAZyme_family	protein_length	protein_start	protien_end	hmm_length	hmm_start	hmm_end	e-value	coverage
EVM0007033.1	AA7.hmm	535	157	518	458	80	455	3.2e-37	0.818777
protein_id:EVM0007036.1
hmm_num:2
protein_id	CAZyme_family	protein_length	protein_start	protien_end	hmm_length	hmm_start	hmm_end	e-value	coverage
EVM0007036.1	GH28.hmm	1189	35	350	325	3	309	3e-53	0.941538
EVM0007036.1	GH28.hmm	1189	870	1176	325	10	309	2.6e-52	0.92
protein_id:EVM0007037.1
hmm_num:1
protein_id	CAZyme_family	protein_length	protein_start	protien_end	hmm_length	hmm_start	hmm_end	e-value	coverage
EVM0007037.1	AA9.hmm	233	8	218	220	1	220	1.8e-72	0.995455
protein_id:EVM0007065.1
hmm_num:2
protein_id	CAZyme_family	protein_length	protein_start	protien_end	hmm_length	hmm_start	hmm_end	e-value	coverage
EVM0007065.1	CBM1.hmm	380	22	49	29	2	29	2.4e-12	0.931034
EVM0007065.1	GH5.hmm	380	83	359	275	13	241	3.6e-37	0.829091
protein_id:EVM0007103.1
hmm_num:1
protein_id	CAZyme_family	protein_length	protein_start	protien_end	hmm_length	hmm_start	hmm_end	e-value	coverage
EVM0007103.1	CE8.hmm	687	72	265	288	41	233	1.8e-49	0.666667
protein_id:EVM0007117.1
hmm_num:1
protein_id	CAZyme_family	protein_length	protein_start	protien_end	hmm_length	hmm_start	hmm_end	e-value	coverage
EVM0007117.1	GH76.hmm	228	40	201	358	23	164	1.1e-12	0.393855
protein_id:EVM0007118.1
hmm_num:1
protein_id	CAZyme_family	protein_length	protein_start	protien_end	hmm_length	hmm_start	hmm_end	e-value	coverage
EVM0007118.1	CE10.hmm	328	50	320	341	67	331	6.9e-69	0.774194
protein_id:EVM0007135.1
hmm_num:1
protein_id	CAZyme_family	protein_length	protein_start	protien_end	hmm_length	hmm_start	hmm_end	e-value	coverage
EVM0007135.1	CE10.hmm	777	52	300	341	60	319	3.5e-59	0.759531
protein_id:EVM0007202.1
hmm_num:1
protein_id	CAZyme_family	protein_length	protein_start	protien_end	hmm_length	hmm_start	hmm_end	e-value	coverage
EVM0007202.1	GH18.hmm	476	59	433	296	3	291	4.3e-62	0.972973
protein_id:EVM0007205.1
hmm_num:1
protein_id	CAZyme_family	protein_length	protein_start	protien_end	hmm_length	hmm_start	hmm_end	e-value	coverage
EVM0007205.1	GT1.hmm	813	244	551	382	93	379	6.3e-51	0.748691
protein_id:EVM0007228.1
hmm_num:1
protein_id	CAZyme_family	protein_length	protein_start	protien_end	hmm_length	hmm_start	hmm_end	e-value	coverage
EVM0007228.1	AA7.hmm	470	53	279	458	6	227	1.5e-81	0.482533
protein_id:EVM0007237.1
hmm_num:1
protein_id	CAZyme_family	protein_length	protein_start	protien_end	hmm_length	hmm_start	hmm_end	e-value	coverage
EVM0007237.1	GH16.hmm	557	213	498	189	12	189	2.9e-16	0.936508
protein_id:EVM0007253.1
hmm_num:1
protein_id	CAZyme_family	protein_length	protein_start	protien_end	hmm_length	hmm_start	hmm_end	e-value	coverage
EVM0007253.1	GH7.hmm	403	98	401	415	124	414	6.9e-135	0.698795
protein_id:EVM0007312.1
hmm_num:1
protein_id	CAZyme_family	protein_length	protein_start	protien_end	hmm_length	hmm_start	hmm_end	e-value	coverage
EVM0007312.1	GH16.hmm	372	102	348	189	28	186	1e-15	0.835979
protein_id:EVM0007325.1
hmm_num:1
protein_id	CAZyme_family	protein_length	protein_start	protien_end	hmm_length	hmm_start	hmm_end	e-value	coverage
EVM0007325.1	CE8.hmm	312	32	292	288	8	273	4.7e-64	0.920139
protein_id:EVM0007336.1
hmm_num:1
protein_id	CAZyme_family	protein_length	protein_start	protien_end	hmm_length	hmm_start	hmm_end	e-value	coverage
EVM0007336.1	GT31.hmm	1376	991	1071	192	2	74	1e-13	0.375
protein_id:EVM0007357.1
hmm_num:2
protein_id	CAZyme_family	protein_length	protein_start	protien_end	hmm_length	hmm_start	hmm_end	e-value	coverage
EVM0007357.1	GH16.hmm	624	215	356	189	4	114	1.1e-09	0.582011
EVM0007357.1	GH16.hmm	624	406	570	189	93	189	4.2e-09	0.507937
protein_id:EVM0007391.1
hmm_num:1
[truncated: 893 more rows]

## Sheet: Sheet3
protein_id:EUC53511.1
hmm_num:1
protein_id	CAZyme_family	protein_length	protein_start	protien_end	hmm_length	hmm_start	hmm_end	e-value	coverage
EUC53511.1	CE10.hmm	485	99	258	341	76	210	2.6e-29	0.392962
protein_id:EUC53535.1
hmm_num:1
protein_id	CAZyme_family	protein_length	protein_start	protien_end	hmm_length	hmm_start	hmm_end	e-value	coverage
EUC53535.1	GH16.hmm	283	62	257	189	12	189	2.3e-26	0.936508
protein_id:EUC53545.1
hmm_num:1
protein_id	CAZyme_family	protein_length	protein_start	protien_end	hmm_length	hmm_start	hmm_end	e-value	coverage
EUC53545.1	PL1.hmm	423	76	249	202	28	199	1.3e-27	0.846535
protein_id:EUC53548.1
hmm_num:1
protein_id	CAZyme_family	protein_length	protein_start	protien_end	hmm_length	hmm_start	hmm_end	e-value	coverage
EUC53548.1	GT24.hmm	1587	1260	1485	248	1	243	5.6e-109	0.975806
protein_id:EUC53554.1
hmm_num:1
protein_id	CAZyme_family	protein_length	protein_start	protien_end	hmm_length	hmm_start	hmm_end	e-value	coverage
EUC53554.1	PL1.hmm	422	63	250	202	14	199	1.2e-29	0.915842
protein_id:EUC53555.1
hmm_num:1
protein_id	CAZyme_family	protein_length	protein_start	protien_end	hmm_length	hmm_start	hmm_end	e-value	coverage
EUC53555.1	PL1.hmm	419	78	249	202	30	199	5.6e-27	0.836634
protein_id:EUC53588.1
hmm_num:1
protein_id	CAZyme_family	protein_length	protein_start	protien_end	hmm_length	hmm_start	hmm_end	e-value	coverage
EUC53588.1	GH79.hmm	662	86	480	455	3	377	6.4e-57	0.821978
protein_id:EUC53652.1
hmm_num:3
protein_id	CAZyme_family	protein_length	protein_start	protien_end	hmm_length	hmm_start	hmm_end	e-value	coverage
EUC53652.1	GH18.hmm	488	27	314	296	2	237	3.8e-25	0.793919
EUC53652.1	CBM5.hmm	488	341	381	40	1	40	4.4e-09	0.975
EUC53652.1	CBM5.hmm	488	435	474	40	2	40	6.3e-12	0.95
protein_id:EUC53655.1
hmm_num:1
protein_id	CAZyme_family	protein_length	protein_start	protien_end	hmm_length	hmm_start	hmm_end	e-value	coverage
EUC53655.1	GH15.hmm	485	83	441	361	10	324	1.5e-57	0.869806
protein_id:EUC53682.1
hmm_num:1
protein_id	CAZyme_family	protein_length	protein_start	protien_end	hmm_length	hmm_start	hmm_end	e-value	coverage
EUC53682.1	GH105.hmm	386	37	384	332	9	331	2.2e-94	0.96988
protein_id:EUC53696.1
hmm_num:1
protein_id	CAZyme_family	protein_length	protein_start	protien_end	hmm_length	hmm_start	hmm_end	e-value	coverage
EUC53696.1	GH79.hmm	526	53	496	455	5	419	2.5e-50	0.90989
protein_id:EUC53699.1
hmm_num:1
protein_id	CAZyme_family	protein_length	protein_start	protien_end	hmm_length	hmm_start	hmm_end	e-value	coverage
EUC53699.1	GH109.hmm	373	11	135	126	2	122	9.4e-06	0.952381
protein_id:EUC53748.1
hmm_num:1
protein_id	CAZyme_family	protein_length	protein_start	protien_end	hmm_length	hmm_start	hmm_end	e-value	coverage
EUC53748.1	GH79.hmm	665	86	480	455	3	377	1.8e-57	0.821978
protein_id:EUC53793.1
hmm_num:1
protein_id	CAZyme_family	protein_length	protein_start	protien_end	hmm_length	hmm_start	hmm_end	e-value	coverage
EUC53793.1	CE10.hmm	338	16	322	341	80	316	4.2e-28	0.692082
protein_id:EUC53803.1
hmm_num:1
protein_id	CAZyme_family	protein_length	protein_start	protien_end	hmm_length	hmm_start	hmm_end	e-value	coverage
EUC53803.1	GT25.hmm	905	597	842	181	2	180	1.8e-28	0.983425
protein_id:EUC53845.1
hmm_num:1
protein_id	CAZyme_family	protein_length	protein_start	protien_end	hmm_length	hmm_start	hmm_end	e-value	coverage
EUC53845.1	GT33.hmm	520	32	495	425	2	424	2e-152	0.992941
protein_id:EUC53866.1
hmm_num:1
protein_id	CAZyme_family	protein_length	protein_start	protien_end	hmm_length	hmm_start	hmm_end	e-value	coverage
EUC53866.1	GH105.hmm	1046	722	905	332	75	260	5.3e-28	0.557229
protein_id:EUC53882.1
hmm_num:1
protein_id	CAZyme_family	protein_length	protein_start	protien_end	hmm_length	hmm_start	hmm_end	e-value	coverage
EUC53882.1	GH43.hmm	1196	261	468	248	19	195	8.6e-29	0.709677
protein_id:EUC53886.1
hmm_num:1
protein_id	CAZyme_family	protein_length	protein_start	protien_end	hmm_length	hmm_start	hmm_end	e-value	coverage
EUC53886.1	GT41.hmm	1574	1259	1551	705	307	527	4.3e-47	0.312057
protein_id:EUC53914.1
hmm_num:1
protein_id	CAZyme_family	protein_length	protein_start	protien_end	hmm_length	hmm_start	hmm_end	e-value	coverage
EUC53914.1	GH2.hmm	947	87	816	752	35	545	2.3e-88	0.678191
protein_id:EUC53922.1
hmm_num:1
protein_id	CAZyme_family	protein_length	protein_start	protien_end	hmm_length	hmm_start	hmm_end	e-value	coverage
EUC53922.1	PL1.hmm	241	25	190	202	40	201	1.3e-52	0.79703
protein_id:EUC53923.1
hmm_num:1
protein_id	CAZyme_family	protein_length	protein_start	protien_end	hmm_length	hmm_start	hmm_end	e-value	coverage
EUC53923.1	PL1.hmm	326	46	248	202	6	201	6.9e-56	0.965347
protein_id:EUC53986.1
hmm_num:1
protein_id	CAZyme_family	protein_length	protein_start	protien_end	hmm_length	hmm_start	hmm_end	e-value	coverage
EUC53986.1	AA7.hmm	496	54	260	458	4	211	1.2e-57	0.451965
protein_id:EUC53991.1
hmm_num:1
protein_id	CAZyme_family	protein_length	protein_start	protien_end	hmm_length	hmm_start	hmm_end	e-value	coverage
EUC53991.1	CBM1.hmm	151	119	147	29	1	29	1.4e-14	0.965517
protein_id:EUC54004.1
hmm_num:1
protein_id	CAZyme_family	protein_length	protein_start	protien_end	hmm_length	hmm_start	hmm_end	e-value	coverage
EUC54004.1	GT48.hmm	1762	714	1487	739	1	726	1.7e-293	0.981055
protein_id:EUC54042.1
hmm_num:1
protein_id	CAZyme_family	protein_length	protein_start	protien_end	hmm_length	hmm_start	hmm_end	e-value	coverage
EUC54042.1	CE4.hmm	403	128	245	130	5	119	8.8e-23	0.876923
protein_id:EUC54049.1
hmm_num:2
protein_id	CAZyme_family	protein_length	protein_start	protien_end	hmm_length	hmm_start	hmm_end	e-value	coverage
EUC54049.1	CBM50.hmm	942	102	144	40	1	39	3.3e-05	0.95
EUC54049.1	CBM50.hmm	942	240	282	40	1	39	0.00066	0.95
protein_id:EUC54050.1
hmm_num:4
protein_id	CAZyme_family	protein_length	protein_start	protien_end	hmm_length	hmm_start	hmm_end	e-value	coverage
EUC54050.1	CBM50.hmm	891	32	71	40	2	37	4.7e-05	0.875
EUC54050.1	CBM50.hmm	891	96	139	40	3	38	2.4e-05	0.875
EUC54050.1	CBM18.hmm	891	156	201	38	2	38	6.7e-11	0.947368
EUC54050.1	GH18.hmm	891	219	570	296	3	287	8.6e-70	0.959459
protein_id:EUC54057.1
hmm_num:1
protein_id	CAZyme_family	protein_length	protein_start	protien_end	hmm_length	hmm_start	hmm_end	e-value	coverage
EUC54057.1	GH18.hmm	907	53	420	296	7	282	7.9e-58	0.929054
protein_id:EUC54059.1
hmm_num:1
protein_id	CAZyme_family	protein_length	protein_start	protien_end	hmm_length	hmm_start	hmm_end	e-value	coverage
EUC54059.1	GH35.hmm	970	45	383	307	1	304	2e-79	0.986971
protein_id:EUC54065.1
hmm_num:1
protein_id	CAZyme_family	protein_length	protein_start	protien_end	hmm_length	hmm_start	hmm_end	e-value	coverage
EUC54065.1	GT1.hmm	496	3	288	382	126	379	4.9e-49	0.662304
protein_id:EUC54077.1
hmm_num:1
protein_id	CAZyme_family	protein_length	protein_start	protien_end	hmm_length	hmm_start	hmm_end	e-value	coverage
EUC54077.1	AA7.hmm	570	88	304	458	9	206	1.7e-50	0.430131
protein_id:EUC54078.1
hmm_num:1
protein_id	CAZyme_family	protein_length	protein_start	protien_end	hmm_length	hmm_start	hmm_end	e-value	coverage
EUC54078.1	AA7.hmm	601	102	540	458	9	458	1.5e-77	0.980349
protein_id:EUC54097.1
hmm_num:1
protein_id	CAZyme_family	protein_length	protein_start	protien_end	hmm_length	hmm_start	hmm_end	e-value	coverage
EUC54097.1	GH79.hmm	650	86	434	455	3	341	1e-43	0.742857
protein_id:EUC54102.1
hmm_num:1
protein_id	CAZyme_family	protein_length	protein_start	protien_end	hmm_length	hmm_start	hmm_end	e-value	coverage
EUC54102.1	CE16.hmm	320	65	306	267	2	262	7.5e-19	0.973783
protein_id:EUC54103.1
hmm_num:1
protein_id	CAZyme_family	protein_length	protein_start	protien_end	hmm_length	hmm_start	hmm_end	e-value	coverage
EUC54103.1	CE16.hmm	198	5	99	267	41	150	4.8e-10	0.40824
protein_id:EUC54104.1
hmm_num:1
protein_id	CAZyme_family	protein_length	protein_start	protien_end	hmm_length	hmm_start	hmm_end	e-value	coverage
EUC54104.1	CE16.hmm	314	61	202	267	2	157	1e-15	0.580524
protein_id:EUC54188.1
hmm_num:2
protein_id	CAZyme_family	protein_length	protein_start	protien_end	hmm_length	hmm_start	hmm_end	e-value	coverage
EUC54188.1	GH15.hmm	1051	52	468	361	15	359	2.3e-68	0.952909
EUC54188.1	CBM20.hmm	1051	508	581	90	12	88	2.5e-19	0.844444
protein_id:EUC54231.1
hmm_num:1
protein_id	CAZyme_family	protein_length	protein_start	protien_end	hmm_length	hmm_start	hmm_end	e-value	coverage
EUC54231.1	GH128.hmm	208	45	191	224	4	152	1.9e-33	0.660714
protein_id:EUC54236.1
hmm_num:1
protein_id	CAZyme_family	protein_length	protein_start	protien_end	hmm_length	hmm_start	hmm_end	e-value	coverage
EUC54236.1	AA7.hmm	485	53	277	458	6	225	9.9e-83	0.478166
protein_id:EUC54244.1
hmm_num:1
protein_id	CAZyme_family	protein_length	protein_start	protien_end	hmm_length	hmm_start	hmm_end	e-value	coverage
EUC54244.1	GH109.hmm	371	9	122	126	1	119	6.4e-13	0.936508
protein_id:EUC54254.1
hmm_num:1
protein_id	CAZyme_family	protein_length	protein_start	protien_end	hmm_length	hmm_start	hmm_end	e-value	coverage
EUC54254.1	GT1.hmm	512	270	424	382	205	324	6.5e-24	0.311518
protein_id:EUC54268.1
hmm_num:1
protein_id	CAZyme_family	protein_length	protein_start	protien_end	hmm_length	hmm_start	hmm_end	e-value	coverage
EUC54268.1	PL4.hmm	387	3	377	567	155	567	7.1e-95	0.726631
protein_id:EUC54283.1
hmm_num:1
protein_id	CAZyme_family	protein_length	protein_start	protien_end	hmm_length	hmm_start	hmm_end	e-value	coverage
EUC54283.1	PL14.hmm	305	87	297	200	7	194	3.4e-59	0.935
protein_id:EUC54290.1
hmm_num:1
protein_id	CAZyme_family	protein_length	protein_start	protien_end	hmm_length	hmm_start	hmm_end	e-value	coverage
EUC54290.1	GH71.hmm	438	33	420	375	1	374	3.4e-89	0.994667
protein_id:EUC54300.1
hmm_num:1
protein_id	CAZyme_family	protein_length	protein_start	protien_end	hmm_length	hmm_start	hmm_end	e-value	coverage
EUC54300.1	GH128.hmm	193	43	188	224	6	153	2.7e-35	0.65625
protein_id:EUC54368.1
hmm_num:1
protein_id	CAZyme_family	protein_length	protein_start	protien_end	hmm_length	hmm_start	hmm_end	e-value	coverage
EUC54368.1	AA5.hmm	640	6	607	1281	503	1059	2e-149	0.434036
protein_id:EUC54381.1
hmm_num:1
protein_id	CAZyme_family	protein_length	protein_start	protien_end	hmm_length	hmm_start	hmm_end	e-value	coverage
EUC54381.1	CE4.hmm	258	46	165	130	8	121	3.8e-28	0.869231
protein_id:EUC54405.1
hmm_num:1
protein_id	CAZyme_family	protein_length	protein_start	protien_end	hmm_length	hmm_start	hmm_end	e-value	coverage
EUC54405.1	GH71.hmm	445	33	419	375	1	373	4.7e-91	0.992
protein_id:EUC54421.1
hmm_num:1
protein_id	CAZyme_family	protein_length	protein_start	protien_end	hmm_length	hmm_start	hmm_end	e-value	coverage
EUC54421.1	GH131.hmm	308	22	298	255	2	251	1.8e-60	0.976471
protein_id:EUC54490.1
hmm_num:1
protein_id	CAZyme_family	protein_length	protein_start	protien_end	hmm_length	hmm_start	hmm_end	e-value	coverage
EUC54490.1	GT2.hmm	941	564	724	168	1	163	1.4e-13	0.964286
protein_id:EUC54499.1
hmm_num:1
protein_id	CAZyme_family	protein_length	protein_start	protien_end	hmm_length	hmm_start	hmm_end	e-value	coverage
EUC54499.1	CE10.hmm	398	117	294	341	94	282	3.9e-14	0.55132
protein_id:EUC54504.1
hmm_num:1
protein_id	CAZyme_family	protein_length	protein_start	protien_end	hmm_length	hmm_start	hmm_end	e-value	coverage
EUC54504.1	PL4.hmm	468	42	458	567	95	567	8.3e-117	0.832451
protein_id:EUC54522.1
hmm_num:4
protein_id	CAZyme_family	protein_length	protein_start	protien_end	hmm_length	hmm_start	hmm_end	e-value	coverage
EUC54522.1	GH74.hmm	829	76	189	233	5	115	2.3e-24	0.472103
EUC54522.1	GH74.hmm	829	194	312	233	41	169	2.5e-11	0.549356
EUC54522.1	GH74.hmm	829	563	711	233	15	119	2.9e-12	0.446352
EUC54522.1	CBM1.hmm	829	796	823	29	2	29	1.7e-12	0.931034
protein_id:EUC54525.1
hmm_num:2
protein_id	CAZyme_family	protein_length	protein_start	protien_end	hmm_length	hmm_start	hmm_end	e-value	coverage
EUC54525.1	GH16.hmm	694	282	426	189	4	115	2.8e-12	0.587302
EUC54525.1	GH16.hmm	694	477	641	189	94	189	1.2e-11	0.502646
protein_id:EUC54526.1
hmm_num:1
protein_id	CAZyme_family	protein_length	protein_start	protien_end	hmm_length	hmm_start	hmm_end	e-value	coverage
EUC54526.1	GH27.hmm	513	110	349	375	120	375	4.6e-87	0.68
protein_id:EUC54563.1
hmm_num:2
protein_id	CAZyme_family	protein_length	protein_start	protien_end	hmm_length	hmm_start	hmm_end	e-value	coverage
EUC54563.1	AA9.hmm	303	7	219	220	2	218	5.8e-75	0.981818
EUC54563.1	CBM1.hmm	303	271	299	29	1	29	1.7e-13	0.965517
protein_id:EUC54717.1
hmm_num:1
protein_id	CAZyme_family	protein_length	protein_start	protien_end	hmm_length	hmm_start	hmm_end	e-value	coverage
EUC54717.1	GH18.hmm	521	115	462	296	3	286	6.5e-74	0.956081
protein_id:EUC54722.1
hmm_num:1
protein_id	CAZyme_family	protein_length	protein_start	protien_end	hmm_length	hmm_start	hmm_end	e-value	coverage
EUC54722.1	GT1.hmm	531	3	257	382	126	379	1.6e-26	0.662304
protein_id:EUC54723.1
hmm_num:1
protein_id	CAZyme_family	protein_length	protein_start	protien_end	hmm_length	hmm_start	hmm_end	e-value	coverage
EUC54723.1	GT1.hmm	842	273	580	382	102	379	4.8e-53	0.725131
protein_id:EUC54728.1
hmm_num:1
protein_id	CAZyme_family	protein_length	protein_start	protien_end	hmm_length	hmm_start	hmm_end	e-value	coverage
EUC54728.1	GT2.hmm	906	234	466	168	2	165	1.4e-07	0.970238
protein_id:EUC54767.1
hmm_num:1
protein_id	CAZyme_family	protein_length	protein_start	protien_end	hmm_length	hmm_start	hmm_end	e-value	coverage
EUC54767.1	CE4.hmm	437	166	279	130	10	122	8.5e-28	0.861538
protein_id:EUC54784.1
hmm_num:1
protein_id	CAZyme_family	protein_length	protein_start	protien_end	hmm_length	hmm_start	hmm_end	e-value	coverage
EUC54784.1	CBM13.hmm	137	7	82	188	46	119	7.2e-11	0.388298
protein_id:EUC54797.1
hmm_num:1
protein_id	CAZyme_family	protein_length	protein_start	protien_end	hmm_length	hmm_start	hmm_end	e-value	coverage
EUC54797.1	CE10.hmm	905	653	887	341	78	322	1.8e-13	0.715543
protein_id:EUC54809.1
hmm_num:1
protein_id	CAZyme_family	protein_length	protein_start	protien_end	hmm_length	hmm_start	hmm_end	e-value	coverage
EUC54809.1	GH28.hmm	437	51	415	325	7	321	4.2e-65	0.966154
protein_id:EUC54830.1
hmm_num:1
protein_id	CAZyme_family	protein_length	protein_start	protien_end	hmm_length	hmm_start	hmm_end	e-value	coverage
EUC54830.1	GT66.hmm	748	23	669	693	10	601	2e-193	0.852814
protein_id:EUC54836.1
hmm_num:1
protein_id	CAZyme_family	protein_length	protein_start	protien_end	hmm_length	hmm_start	hmm_end	e-value	coverage
EUC54836.1	GH63.hmm	660	142	595	570	348	558	2.9e-17	0.368421
protein_id:EUC54837.1
hmm_num:1
protein_id	CAZyme_family	protein_length	protein_start	protien_end	hmm_length	hmm_start	hmm_end	e-value	coverage
EUC54837.1	GH55.hmm	763	40	598	740	9	550	7.4e-209	0.731081
protein_id:EUC54839.1
hmm_num:1
protein_id	CAZyme_family	protein_length	protein_start	protien_end	hmm_length	hmm_start	hmm_end	e-value	coverage
EUC54839.1	GH55.hmm	802	55	790	740	9	739	2.5e-259	0.986486
protein_id:EUC54841.1
hmm_num:1
protein_id	CAZyme_family	protein_length	protein_start	protien_end	hmm_length	hmm_start	hmm_end	e-value	coverage
EUC54841.1	GH16.hmm	335	74	258	189	12	149	1.3e-20	0.724868
protein_id:EUC54865.1
hmm_num:1
protein_id	CAZyme_family	protein_length	protein_start	protien_end	hmm_length	hmm_start	hmm_end	e-value	coverage
EUC54865.1	GH28.hmm	364	38	351	325	3	308	9.2e-58	0.938462
protein_id:EUC54866.1
hmm_num:2
protein_id	CAZyme_family	protein_length	protein_start	protien_end	hmm_length	hmm_start	hmm_end	e-value	coverage
EUC54866.1	GH33.hmm	749	17	302	342	18	304	2.9e-11	0.836257
EUC54866.1	GH109.hmm	749	382	493	126	2	109	2.7e-09	0.849206
protein_id:EUC54880.1
hmm_num:1
protein_id	CAZyme_family	protein_length	protein_start	protien_end	hmm_length	hmm_start	hmm_end	e-value	coverage
EUC54880.1	AA3.hmm	678	29	621	618	90	403	6.3e-89	0.506472
protein_id:EUC54882.1
hmm_num:3
protein_id	CAZyme_family	protein_length	protein_start	protien_end	hmm_length	hmm_start	hmm_end	e-value	coverage
EUC54882.1	GH74.hmm	744	76	190	233	5	116	9.9e-25	0.476395
EUC54882.1	GH74.hmm	744	203	312	233	50	169	1.9e-14	0.51073
EUC54882.1	GH74.hmm	744	571	664	233	21	118	9.3e-11	0.416309
protein_id:EUC54883.1
hmm_num:1
protein_id	CAZyme_family	protein_length	protein_start	protien_end	hmm_length	hmm_start	hmm_end	e-value	coverage
EUC54883.1	GH32.hmm	687	66	446	293	1	284	1.4e-52	0.96587
protein_id:EUC54891.1
hmm_num:1
protein_id	CAZyme_family	protein_length	protein_start	protien_end	hmm_length	hmm_start	hmm_end	e-value	coverage
EUC54891.1	GH30.hmm	524	80	512	417	14	407	6.4e-93	0.942446
protein_id:EUC54892.1
hmm_num:1
protein_id	CAZyme_family	protein_length	protein_start	protien_end	hmm_length	hmm_start	hmm_end	e-value	coverage
EUC54892.1	CBM32.hmm	180	51	110	124	49	114	0.00024	0.524194
protein_id:EUC54904.1
hmm_num:1
protein_id	CAZyme_family	protein_length	protein_start	protien_end	hmm_length	hmm_start	hmm_end	e-value	coverage
EUC54904.1	GH43.hmm	345	42	341	248	8	247	5.7e-43	0.96371
protein_id:EUC54909.1
hmm_num:1
protein_id	CAZyme_family	protein_length	protein_start	protien_end	hmm_length	hmm_start	hmm_end	e-value	coverage
EUC54909.1	GH23.hmm	368	236	332	135	18	108	1.3e-12	0.666667
protein_id:EUC54937.1
hmm_num:1
protein_id	CAZyme_family	protein_length	protein_start	protien_end	hmm_length	hmm_start	hmm_end	e-value	coverage
EUC54937.1	CBM12.hmm	307	4	36	34	2	34	1.9e-06	0.941176
protein_id:EUC54942.1
hmm_num:1
protein_id	CAZyme_family	protein_length	protein_start	protien_end	hmm_length	hmm_start	hmm_end	e-value	coverage
EUC54942.1	PL3.hmm	264	40	231	197	4	196	8.2e-68	0.974619
protein_id:EUC54945.1
hmm_num:1
protein_id	CAZyme_family	protein_length	protein_start	protien_end	hmm_length	hmm_start	hmm_end	e-value	coverage
EUC54945.1	PL3.hmm	196	8	176	197	27	197	1.6e-65	0.862944
protein_id:EUC54947.1
hmm_num:1
protein_id	CAZyme_family	protein_length	protein_start	protien_end	hmm_length	hmm_start	hmm_end	e-value	coverage
EUC54947.1	PL3.hmm	246	39	226	197	3	197	2.7e-67	0.984772
protein_id:EUC54964.1
hmm_num:1
protein_id	CAZyme_family	protein_length	protein_start	protien_end	hmm_length	hmm_start	hmm_end	e-value	coverage
EUC54964.1	PL3.hmm	104	9	84	197	122	197	1.3e-20	0.380711
protein_id:EUC54966.1
hmm_num:1
protein_id	CAZyme_family	protein_length	protein_start	protien_end	hmm_length	hmm_start	hmm_end	e-value	coverage
EUC54966.1	PL3.hmm	194	3	174	197	23	197	1.9e-47	0.883249
protein_id:EUC54976.1
hmm_num:1
protein_id	CAZyme_family	protein_length	protein_start	protien_end	hmm_length	hmm_start	hmm_end	e-value	coverage
EUC54976.1	GH5.hmm	299	15	248	275	60	238	2.5e-33	0.647273
protein_id:EUC54983.1
hmm_num:1
protein_id	CAZyme_family	protein_length	protein_start	protien_end	hmm_length	hmm_start	hmm_end	e-value	coverage
EUC54983.1	GH35.hmm	1007	60	389	307	2	303	5.3e-81	0.980456
protein_id:EUC55000.1
hmm_num:1
protein_id	CAZyme_family	protein_length	protein_start	protien_end	hmm_length	hmm_start	hmm_end	e-value	coverage
EUC55000.1	AA7.hmm	467	36	217	458	24	194	4.4e-46	0.371179
protein_id:EUC55036.1
hmm_num:1
protein_id	CAZyme_family	protein_length	protein_start	protien_end	hmm_length	hmm_start	hmm_end	e-value	coverage
EUC55036.1	AA9.hmm	247	6	232	220	2	219	1e-66	0.986364
protein_id:EUC55046.1
hmm_num:2
protein_id	CAZyme_family	protein_length	protein_start	protien_end	hmm_length	hmm_start	hmm_end	e-value	coverage
EUC55046.1	AA9.hmm	349	6	217	220	2	213	4.6e-57	0.959091
EUC55046.1	CBM1.hmm	349	317	345	29	1	29	4.5e-15	0.965517
protein_id:EUC55051.1
hmm_num:1
protein_id	CAZyme_family	protein_length	protein_start	protien_end	hmm_length	hmm_start	hmm_end	e-value	coverage
EUC55051.1	GH7.hmm	449	23	446	415	1	414	4e-191	0.995181
protein_id:EUC55062.1
hmm_num:1
protein_id	CAZyme_family	protein_length	protein_start	protien_end	hmm_length	hmm_start	hmm_end	e-value	coverage
EUC55062.1	AA8.hmm	548	23	547	815	244	776	2.3e-195	0.652761
protein_id:EUC55082.1
hmm_num:1
protein_id	CAZyme_family	protein_length	protein_start	protien_end	hmm_length	hmm_start	hmm_end	e-value	coverage
EUC55082.1	PL1.hmm	359	105	294	202	16	200	8.8e-59	0.910891
protein_id:EUC55088.1
hmm_num:1
protein_id	CAZyme_family	protein_length	protein_start	protien_end	hmm_length	hmm_start	hmm_end	e-value	coverage
EUC55088.1	GH28.hmm	367	54	362	325	39	302	6.4e-60	0.809231
protein_id:EUC55089.1
hmm_num:1
protein_id	CAZyme_family	protein_length	protein_start	protien_end	hmm_length	hmm_start	hmm_end	e-value	coverage
EUC55089.1	PL8.hmm	833	423	658	259	2	242	6.2e-43	0.926641
protein_id:EUC55091.1
hmm_num:1
protein_id	CAZyme_family	protein_length	protein_start	protien_end	hmm_length	hmm_start	hmm_end	e-value	coverage
EUC55091.1	AA9.hmm	221	8	206	220	3	220	4.3e-61	0.986364
protein_id:EUC55092.1
hmm_num:1
protein_id	CAZyme_family	protein_length	protein_start	protien_end	hmm_length	hmm_start	hmm_end	e-value	coverage
EUC55092.1	GH28.hmm	433	48	412	325	8	321	1.1e-65	0.963077
protein_id:EUC55093.1
hmm_num:1
protein_id	CAZyme_family	protein_length	protein_start	protien_end	hmm_length	hmm_start	hmm_end	e-value	coverage
EUC55093.1	GH28.hmm	246	1	225	325	114	321	1.6e-49	0.636923
protein_id:EUC55094.1
hmm_num:1
protein_id	CAZyme_family	protein_length	protein_start	protien_end	hmm_length	hmm_start	hmm_end	e-value	coverage
EUC55094.1	PL1.hmm	380	101	293	202	18	200	5.1e-51	0.90099
protein_id:EUC55104.1
hmm_num:1
protein_id	CAZyme_family	protein_length	protein_start	protien_end	hmm_length	hmm_start	hmm_end	e-value	coverage
EUC55104.1	GH35.hmm	1026	86	414	307	1	303	3.7e-86	0.983713
protein_id:EUC55120.1
hmm_num:1
protein_id	CAZyme_family	protein_length	protein_start	protien_end	hmm_length	hmm_start	hmm_end	e-value	coverage
EUC55120.1	PL4.hmm	517	20	507	567	4	567	1.8e-107	0.992945
protein_id:EUC55139.1
hmm_num:1
protein_id	CAZyme_family	protein_length	protein_start	protien_end	hmm_length	hmm_start	hmm_end	e-value	coverage
EUC55139.1	GH105.hmm	394	116	354	332	60	290	2.6e-23	0.692771
protein_id:EUC55146.1
hmm_num:1
protein_id	CAZyme_family	protein_length	protein_start	protien_end	hmm_length	hmm_start	hmm_end	e-value	coverage
EUC55146.1	PL1.hmm	375	110	300	202	21	201	1.3e-50	0.891089
protein_id:EUC55149.1
hmm_num:1
protein_id	CAZyme_family	protein_length	protein_start	protien_end	hmm_length	hmm_start	hmm_end	e-value	coverage
EUC55149.1	PL1.hmm	328	102	290	202	19	200	2.1e-51	0.89604
protein_id:EUC55150.1
hmm_num:1
protein_id	CAZyme_family	protein_length	protein_start	protien_end	hmm_length	hmm_start	hmm_end	e-value	coverage
EUC55150.1	PL1.hmm	381	101	295	202	17	201	1.4e-52	0.910891
protein_id:EUC55155.1
hmm_num:1
protein_id	CAZyme_family	protein_length	protein_start	protien_end	hmm_length	hmm_start	hmm_end	e-value	coverage
EUC55155.1	GT1.hmm	501	241	412	382	187	323	9.4e-25	0.356021
protein_id:EUC55182.1
hmm_num:1
protein_id	CAZyme_family	protein_length	protein_start	protien_end	hmm_length	hmm_start	hmm_end	e-value	coverage
EUC55182.1	PL1.hmm	332	104	295	202	20	201	1.1e-51	0.89604
protein_id:EUC55193.1
hmm_num:1
protein_id	CAZyme_family	protein_length	protein_start	protien_end	hmm_length	hmm_start	hmm_end	e-value	coverage
EUC55193.1	AA9.hmm	410	7	213	220	2	219	1.9e-68	0.986364
protein_id:EUC55212.1
hmm_num:1
protein_id	CAZyme_family	protein_length	protein_start	protien_end	hmm_length	hmm_start	hmm_end	e-value	coverage
EUC55212.1	CE1.hmm	727	191	427	227	9	209	6.5e-06	0.881057
protein_id:EUC55234.1
hmm_num:1
protein_id	CAZyme_family	protein_length	protein_start	protien_end	hmm_length	hmm_start	hmm_end	e-value	coverage
EUC55234.1	GH131.hmm	310	21	302	255	1	253	7.4e-67	0.988235
protein_id:EUC55236.1
hmm_num:1
protein_id	CAZyme_family	protein_length	protein_start	protien_end	hmm_length	hmm_start	hmm_end	e-value	coverage
EUC55236.1	PL4.hmm	528	15	508	567	4	567	9.9e-119	0.992945
protein_id:EUC55266.1
hmm_num:1
protein_id	CAZyme_family	protein_length	protein_start	protien_end	hmm_length	hmm_start	hmm_end	e-value	coverage
EUC55266.1	GT1.hmm	513	263	421	382	206	327	1.4e-28	0.316754
protein_id:EUC55267.1
hmm_num:1
protein_id	CAZyme_family	protein_length	protein_start	protien_end	hmm_length	hmm_start	hmm_end	e-value	coverage
EUC55267.1	GT1.hmm	518	258	428	382	175	323	2.7e-25	0.387435
protein_id:EUC55294.1
hmm_num:2
protein_id	CAZyme_family	protein_length	protein_start	protien_end	hmm_length	hmm_start	hmm_end	e-value	coverage
EUC55294.1	GH5.hmm	527	63	232	275	24	157	4.4e-19	0.483636
EUC55294.1	GH5.hmm	527	373	496	275	157	254	1.2e-07	0.352727
protein_id:EUC55303.1
hmm_num:1
protein_id	CAZyme_family	protein_length	protein_start	protien_end	hmm_length	hmm_start	hmm_end	e-value	coverage
EUC55303.1	PL1.hmm	376	105	296	202	17	200	1.7e-48	0.905941
protein_id:EUC55313.1
hmm_num:1
protein_id	CAZyme_family	protein_length	protein_start	protien_end	hmm_length	hmm_start	hmm_end	e-value	coverage
EUC55313.1	AA9.hmm	221	8	206	220	3	220	1e-61	0.986364
protein_id:EUC55314.1
hmm_num:1
protein_id	CAZyme_family	protein_length	protein_start	protien_end	hmm_length	hmm_start	hmm_end	e-value	coverage
EUC55314.1	CE10.hmm	323	116	319	341	163	339	7.2e-07	0.516129
protein_id:EUC55319.1
hmm_num:1
protein_id	CAZyme_family	protein_length	protein_start	protien_end	hmm_length	hmm_start	hmm_end	e-value	coverage
EUC55319.1	CE10.hmm	523	91	232	341	73	205	1.6e-16	0.387097
protein_id:EUC55333.1
hmm_num:1
protein_id	CAZyme_family	protein_length	protein_start	protien_end	hmm_length	hmm_start	hmm_end	e-value	coverage
EUC55333.1	CBM1.hmm	122	90	118	29	1	29	1.8e-15	0.965517
protein_id:EUC55440.1
hmm_num:1
protein_id	CAZyme_family	protein_length	protein_start	protien_end	hmm_length	hmm_start	hmm_end	e-value	coverage
EUC55440.1	CE1.hmm	298	31	294	227	7	225	4.2e-28	0.960352
protein_id:EUC55446.1
hmm_num:1
protein_id	CAZyme_family	protein_length	protein_start	protien_end	hmm_length	hmm_start	hmm_end	e-value	coverage
EUC55446.1	AA5.hmm	729	20	725	1281	525	1026	9.3e-134	0.391101
protein_id:EUC55453.1
hmm_num:1
protein_id	CAZyme_family	protein_length	protein_start	protien_end	hmm_length	hmm_start	hmm_end	e-value	coverage
EUC55453.1	CE1.hmm	556	100	253	227	5	149	8.2e-06	0.634361
protein_id:EUC55461.1
hmm_num:1
protein_id	CAZyme_family	protein_length	protein_start	protien_end	hmm_length	hmm_start	hmm_end	e-value	coverage
EUC55461.1	PL3.hmm	255	48	235	197	5	197	4.8e-68	0.974619
protein_id:EUC55489.1
hmm_num:1
protein_id	CAZyme_family	protein_length	protein_start	protien_end	hmm_length	hmm_start	hmm_end	e-value	coverage
EUC55489.1	GH28.hmm	193	15	178	325	149	306	1e-32	0.483077
protein_id:EUC55505.1
hmm_num:1
protein_id	CAZyme_family	protein_length	protein_start	protien_end	hmm_length	hmm_start	hmm_end	e-value	coverage
EUC55505.1	CE10.hmm	546	90	255	341	71	208	2.9e-33	0.40176
protein_id:EUC55508.1
hmm_num:1
protein_id	CAZyme_family	protein_length	protein_start	protien_end	hmm_length	hmm_start	hmm_end	e-value	coverage
EUC55508.1	CE5.hmm	215	28	215	189	1	189	1.3e-32	0.994709
protein_id:EUC55546.1
hmm_num:1
protein_id	CAZyme_family	protein_length	protein_start	protien_end	hmm_length	hmm_start	hmm_end	e-value	coverage
EUC55546.1	GT8.hmm	595	9	305	257	25	254	6.4e-23	0.891051
protein_id:EUC55575.1
hmm_num:1
protein_id	CAZyme_family	protein_length	protein_start	protien_end	hmm_length	hmm_start	hmm_end	e-value	coverage
EUC55575.1	CBM1.hmm	138	106	134	29	1	29	2.6e-15	0.965517
protein_id:EUC55601.1
hmm_num:1
protein_id	CAZyme_family	protein_length	protein_start	protien_end	hmm_length	hmm_start	hmm_end	e-value	coverage
EUC55601.1	AA9.hmm	234	7	219	220	2	219	6.2e-79	0.986364
protein_id:EUC55634.1
hmm_num:1
protein_id	CAZyme_family	protein_length	protein_start	protien_end	hmm_length	hmm_start	hmm_end	e-value	coverage
EUC55634.1	CE4.hmm	470	217	324	130	11	117	3.8e-26	0.815385
protein_id:EUC55649.1
hmm_num:1
protein_id	CAZyme_family	protein_length	protein_start	protien_end	hmm_length	hmm_start	hmm_end	e-value	coverage
EUC55649.1	GH109.hmm	368	9	130	126	2	120	5.3e-13	0.936508
protein_id:EUC55654.1
hmm_num:1
protein_id	CAZyme_family	protein_length	protein_start	protien_end	hmm_length	hmm_start	hmm_end	e-value	coverage
EUC55654.1	GH79.hmm	529	49	499	455	2	419	1.2e-33	0.916484
protein_id:EUC55687.1
hmm_num:1
protein_id	CAZyme_family	protein_length	protein_start	protien_end	hmm_length	hmm_start	hmm_end	e-value	coverage
EUC55687.1	GT39.hmm	775	70	311	223	2	223	4.9e-72	0.991031
protein_id:EUC55697.1
hmm_num:1
protein_id	CAZyme_family	protein_length	protein_start	protien_end	hmm_length	hmm_start	hmm_end	e-value	coverage
EUC55697.1	GT31.hmm	993	641	714	192	1	74	1.2e-09	0.380208
protein_id:EUC55698.1
hmm_num:1
protein_id	CAZyme_family	protein_length	protein_start	protien_end	hmm_length	hmm_start	hmm_end	e-value	coverage
EUC55698.1	GH74.hmm	1469	35	114	233	27	111	2.4e-05	0.360515
protein_id:EUC55730.1
hmm_num:1
protein_id	CAZyme_family	protein_length	protein_start	protien_end	hmm_length	hmm_start	hmm_end	e-value	coverage
EUC55730.1	CE3.hmm	223	24	217	194	2	192	7.1e-61	0.979381
protein_id:EUC55745.1
hmm_num:1
protein_id	CAZyme_family	protein_length	protein_start	protien_end	hmm_length	hmm_start	hmm_end	e-value	coverage
EUC55745.1	CE8.hmm	318	41	295	288	9	271	2.1e-59	0.909722
protein_id:EUC55819.1
hmm_num:1
protein_id	CAZyme_family	protein_length	protein_start	protien_end	hmm_length	hmm_start	hmm_end	e-value	coverage
EUC55819.1	CBM1.hmm	150	118	146	29	1	29	1.3e-14	0.965517
protein_id:EUC55821.1
hmm_num:2
protein_id	CAZyme_family	protein_length	protein_start	protien_end	hmm_length	hmm_start	hmm_end	e-value	coverage
EUC55821.1	AA9.hmm	399	6	217	220	1	218	4.7e-50	0.986364
EUC55821.1	CBM1.hmm	399	367	395	29	1	29	9.2e-14	0.965517
protein_id:EUC55823.1
hmm_num:1
protein_id	CAZyme_family	protein_length	protein_start	protien_end	hmm_length	hmm_start	hmm_end	e-value	coverage
EUC55823.1	CBM1.hmm	57	25	53	29	1	29	2.6e-15	0.965517
protein_id:EUC55826.1
hmm_num:2
protein_id	CAZyme_family	protein_length	protein_start	protien_end	hmm_length	hmm_start	hmm_end	e-value	coverage
EUC55826.1	AA9.hmm	311	7	219	220	2	219	4.5e-47	0.986364
EUC55826.1	CBM1.hmm	311	280	307	29	2	29	3.7e-13	0.931034
protein_id:EUC55851.1
hmm_num:1
protein_id	CAZyme_family	protein_length	protein_start	protien_end	hmm_length	hmm_start	hmm_end	e-value	coverage
EUC55851.1	PL1.hmm	314	72	253	202	21	199	3.3e-54	0.881188
protein_id:EUC55896.1
hmm_num:1
protein_id	CAZyme_family	protein_length	protein_start	protien_end	hmm_length	hmm_start	hmm_end	e-value	coverage
EUC55896.1	GH16.hmm	283	62	257	189	12	189	2.2e-26	0.936508
protein_id:EUC55897.1
hmm_num:1
protein_id	CAZyme_family	protein_length	protein_start	protien_end	hmm_length	hmm_start	hmm_end	e-value	coverage
EUC55897.1	GH16.hmm	311	87	285	189	13	189	6.4e-22	0.931217
protein_id:EUC55899.1
hmm_num:1
protein_id	CAZyme_family	protein_length	protein_start	protien_end	hmm_length	hmm_start	hmm_end	e-value	coverage
EUC55899.1	GH35.hmm	1086	80	440	307	1	303	2.2e-81	0.983713
protein_id:EUC55904.1
hmm_num:1
protein_id	CAZyme_family	protein_length	protein_start	protien_end	hmm_length	hmm_start	hmm_end	e-value	coverage
EUC55904.1	GH28.hmm	361	35	349	325	3	313	6.7e-54	0.953846
protein_id:EUC55907.1
hmm_num:1
protein_id	CAZyme_family	protein_length	protein_start	protien_end	hmm_length	hmm_start	hmm_end	e-value	coverage
EUC55907.1	GH28.hmm	364	37	353	325	5	314	8.8e-54	0.950769
protein_id:EUC55915.1
hmm_num:1
protein_id	CAZyme_family	protein_length	protein_start	protien_end	hmm_length	hmm_start	hmm_end	e-value	coverage
EUC55915.1	GH28.hmm	294	12	281	325	61	309	2e-51	0.763077
protein_id:EUC55931.1
hmm_num:1
protein_id	CAZyme_family	protein_length	protein_start	protien_end	hmm_length	hmm_start	hmm_end	e-value	coverage
EUC55931.1	GH18.hmm	212	66	203	296	7	114	6.9e-23	0.361486
protein_id:EUC55937.1
hmm_num:1
protein_id	CAZyme_family	protein_length	protein_start	protien_end	hmm_length	hmm_start	hmm_end	e-value	coverage
EUC55937.1	GH28.hmm	361	36	354	325	4	318	5e-54	0.966154
protein_id:EUC55989.1
hmm_num:2
protein_id	CAZyme_family	protein_length	protein_start	protien_end	hmm_length	hmm_start	hmm_end	e-value	coverage
EUC55989.1	GH13.hmm	580	56	330	299	28	282	3.3e-23	0.849498
EUC55989.1	CBM20.hmm	580	487	573	90	2	89	1.2e-29	0.966667
protein_id:EUC55991.1
hmm_num:1
protein_id	CAZyme_family	protein_length	protein_start	protien_end	hmm_length	hmm_start	hmm_end	e-value	coverage
EUC55991.1	CBM20.hmm	202	108	194	90	1	88	1.8e-29	0.966667
protein_id:EUC55992.1
hmm_num:2
protein_id	CAZyme_family	protein_length	protein_start	protien_end	hmm_length	hmm_start	hmm_end	e-value	coverage
EUC55992.1	GH13.hmm	568	56	326	299	28	281	5.5e-19	0.846154
EUC55992.1	CBM20.hmm	568	474	560	90	1	88	1.6e-27	0.966667
protein_id:EUC56002.1
hmm_num:2
protein_id	CAZyme_family	protein_length	protein_start	protien_end	hmm_length	hmm_start	hmm_end	e-value	coverage
EUC56002.1	GH13.hmm	570	57	329	299	29	281	1.7e-21	0.842809
EUC56002.1	CBM20.hmm	570	476	563	90	1	89	1.4e-27	0.977778
protein_id:EUC56006.1
hmm_num:1
protein_id	CAZyme_family	protein_length	protein_start	protien_end	hmm_length	hmm_start	hmm_end	e-value	coverage
EUC56006.1	GT2.hmm	263	12	160	168	22	164	2.8e-25	0.845238
protein_id:EUC56011.1
hmm_num:1
protein_id	CAZyme_family	protein_length	protein_start	protien_end	hmm_length	hmm_start	hmm_end	e-value	coverage
EUC56011.1	AA3.hmm	634	28	632	618	86	400	5.4e-91	0.508091
protein_id:EUC56027.1
hmm_num:2
protein_id	CAZyme_family	protein_length	protein_start	protien_end	hmm_length	hmm_start	hmm_end	e-value	coverage
EUC56027.1	AA9.hmm	407	10	230	220	5	218	1.5e-68	0.968182
EUC56027.1	CBM1.hmm	407	376	403	29	2	29	2e-12	0.931034
protein_id:EUC56030.1
hmm_num:2
protein_id	CAZyme_family	protein_length	protein_start	protien_end	hmm_length	hmm_start	hmm_end	e-value	coverage
EUC56030.1	CBM21.hmm	789	33	131	107	3	107	1.1e-19	0.971963
EUC56030.1	GH13.hmm	789	377	659	299	41	258	1.6e-20	0.725753
protein_id:EUC56031.1
hmm_num:1
protein_id	CAZyme_family	protein_length	protein_start	protien_end	hmm_length	hmm_start	hmm_end	e-value	coverage
EUC56031.1	CE12.hmm	246	22	231	210	2	208	1.3e-49	0.980952
protein_id:EUC56066.1
hmm_num:1
protein_id	CAZyme_family	protein_length	protein_start	protien_end	hmm_length	hmm_start	hmm_end	e-value	coverage
EUC56066.1	GT25.hmm	426	99	350	181	3	179	8e-27	0.972376
protein_id:EUC56109.1
hmm_num:1
protein_id	CAZyme_family	protein_length	protein_start	protien_end	hmm_length	hmm_start	hmm_end	e-value	coverage
EUC56109.1	GH5.hmm	687	234	539	275	28	270	4.9e-25	0.88
protein_id:EUC56143.1
hmm_num:1
protein_id	CAZyme_family	protein_length	protein_start	protien_end	hmm_length	hmm_start	hmm_end	e-value	coverage
EUC56143.1	GH95.hmm	551	7	518	722	240	704	5.5e-111	0.642659
protein_id:EUC56157.1
hmm_num:1
protein_id	CAZyme_family	protein_length	protein_start	protien_end	hmm_length	hmm_start	hmm_end	e-value	coverage
EUC56157.1	AA9.hmm	217	8	214	220	2	219	2.3e-57	0.986364
protein_id:EUC56200.1
hmm_num:1
protein_id	CAZyme_family	protein_length	protein_start	protien_end	hmm_length	hmm_start	hmm_end	e-value	coverage
EUC56200.1	GH127.hmm	669	323	550	524	302	523	2e-17	0.421756
protein_id:EUC56220.1
hmm_num:1
protein_id	CAZyme_family	protein_length	protein_start	protien_end	hmm_length	hmm_start	hmm_end	e-value	coverage
EUC56220.1	GH7.hmm	445	19	443	415	1	414	6.2e-163	0.995181
protein_id:EUC56221.1
hmm_num:1
protein_id	CAZyme_family	protein_length	protein_start	protien_end	hmm_length	hmm_start	hmm_end	e-value	coverage
EUC56221.1	GH7.hmm	450	20	448	415	1	414	1.2e-195	0.995181
protein_id:EUC56241.1
hmm_num:1
protein_id	CAZyme_family	protein_length	protein_start	protien_end	hmm_length	hmm_start	hmm_end	e-value	coverage
EUC56241.1	GH12.hmm	259	109	257	156	2	155	1.1e-40	0.980769
protein_id:EUC56249.1
hmm_num:1
protein_id	CAZyme_family	protein_length	protein_start	protien_end	hmm_length	hmm_start	hmm_end	e-value	coverage
EUC56249.1	GH43.hmm	500	51	290	248	17	226	6.1e-28	0.842742
protein_id:EUC56251.1
hmm_num:2
protein_id	CAZyme_family	protein_length	protein_start	protien_end	hmm_length	hmm_start	hmm_end	e-value	coverage
EUC56251.1	GH7.hmm	517	21	451	415	1	414	6.5e-192	0.995181
EUC56251.1	CBM1.hmm	517	485	513	29	1	29	5e-13	0.965517
protein_id:EUC56273.1
hmm_num:1
protein_id	CAZyme_family	protein_length	protein_start	protien_end	hmm_length	hmm_start	hmm_end	e-value	coverage
EUC56273.1	CE10.hmm	792	523	722	341	71	278	2.3e-08	0.607038
protein_id:EUC56313.1
hmm_num:1
protein_id	CAZyme_family	protein_length	protein_start	protien_end	hmm_length	hmm_start	hmm_end	e-value	coverage
EUC56313.1	CE10.hmm	358	75	346	341	60	325	4.5e-60	0.777126
protein_id:EUC56381.1
hmm_num:1
protein_id	CAZyme_family	protein_length	protein_start	protien_end	hmm_length	hmm_start	hmm_end	e-value	coverage
EUC56381.1	CBM39.hmm	248	141	191	94	31	81	0.00043	0.531915
protein_id:EUC56438.1
hmm_num:2
protein_id	CAZyme_family	protein_length	protein_start	protien_end	hmm_length	hmm_start	hmm_end	e-value	coverage
EUC56438.1	CE9.hmm	518	11	271	373	2	233	7.1e-60	0.619303
EUC56438.1	CE9.hmm	518	369	510	373	235	373	9e-42	0.369973
protein_id:EUC56440.1
hmm_num:1
protein_id	CAZyme_family	protein_length	protein_start	protien_end	hmm_length	hmm_start	hmm_end	e-value	coverage
EUC56440.1	CBM13.hmm	212	4	178	188	5	174	2.6e-07	0.898936
protein_id:EUC56441.1
hmm_num:1
protein_id	CAZyme_family	protein_length	protein_start	protien_end	hmm_length	hmm_start	hmm_end	e-value	coverage
EUC56441.1	CBM13.hmm	266	4	137	188	3	140	3.8e-08	0.728723
protein_id:EUC56442.1
hmm_num:1
protein_id	CAZyme_family	protein_length	protein_start	protien_end	hmm_length	hmm_start	hmm_end	e-value	coverage
EUC56442.1	CBM13.hmm	246	7	129	188	5	136	3.7e-08	0.696809
protein_id:EUC56443.1
hmm_num:1
protein_id	CAZyme_family	protein_length	protein_start	protien_end	hmm_length	hmm_start	hmm_end	e-value	coverage
EUC56443.1	CBM13.hmm	238	7	131	188	5	137	7.6e-13	0.702128
protein_id:EUC56445.1
hmm_num:1
protein_id	CAZyme_family	protein_length	protein_start	protien_end	hmm_length	hmm_start	hmm_end	e-value	coverage
EUC56445.1	CBM13.hmm	323	127	248	188	5	123	8.4e-07	0.62766
protein_id:EUC56446.1
hmm_num:1
protein_id	CAZyme_family	protein_length	protein_start	protien_end	hmm_length	hmm_start	hmm_end	e-value	coverage
EUC56446.1	CBM13.hmm	192	4	106	188	5	110	4.2e-06	0.558511
protein_id:EUC56450.1
hmm_num:1
protein_id	CAZyme_family	protein_length	protein_start	protien_end	hmm_length	hmm_start	hmm_end	e-value	coverage
EUC56450.1	CE10.hmm	1165	330	452	341	94	215	2.3e-39	0.354839
protein_id:EUC56551.1
hmm_num:1
protein_id	CAZyme_family	protein_length	protein_start	protien_end	hmm_length	hmm_start	hmm_end	e-value	coverage
EUC56551.1	CE4.hmm	205	45	115	130	55	124	2.2e-17	0.530769
protein_id:EUC56586.1
hmm_num:1
protein_id	CAZyme_family	protein_length	protein_start	protien_end	hmm_length	hmm_start	hmm_end	e-value	coverage
EUC56586.1	GH28.hmm	416	136	347	325	104	308	3.3e-37	0.627692
protein_id:EUC56592.1
hmm_num:1
protein_id	CAZyme_family	protein_length	protein_start	protien_end	hmm_length	hmm_start	hmm_end	e-value	coverage
EUC56592.1	GH28.hmm	453	65	392	325	9	318	2.7e-48	0.950769
protein_id:EUC56609.1
hmm_num:1
protein_id	CAZyme_family	protein_length	protein_start	protien_end	hmm_length	hmm_start	hmm_end	e-value	coverage
EUC56609.1	CE10.hmm	515	119	245	341	76	187	1.2e-27	0.325513
protein_id:EUC56619.1
hmm_num:1
protein_id	CAZyme_family	protein_length	protein_start	protien_end	hmm_length	hmm_start	hmm_end	e-value	coverage
EUC56619.1	GH3.hmm	840	151	356	216	4	216	7.5e-60	0.981481
protein_id:EUC56627.1
hmm_num:1
protein_id	CAZyme_family	protein_length	protein_start	protien_end	hmm_length	hmm_start	hmm_end	e-value	coverage
EUC56627.1	AA1.hmm	561	63	427	943	449	781	1.4e-104	0.352068
protein_id:EUC56633.1
hmm_num:1
protein_id	CAZyme_family	protein_length	protein_start	protien_end	hmm_length	hmm_start	hmm_end	e-value	coverage
EUC56633.1	AA1.hmm	518	30	376	943	450	773	6.2e-88	0.342524
protein_id:EUC56642.1
hmm_num:1
protein_id	CAZyme_family	protein_length	protein_start	protien_end	hmm_length	hmm_start	hmm_end	e-value	coverage
EUC56642.1	GH5.hmm	382	43	347	275	8	233	2.6e-34	0.818182
protein_id:EUC56650.1
hmm_num:1
protein_id	CAZyme_family	protein_length	protein_start	protien_end	hmm_length	hmm_start	hmm_end	e-value	coverage
EUC56650.1	GH51.hmm	646	217	644	630	116	542	6.6e-80	0.67619
protein_id:EUC56654.1
hmm_num:1
protein_id	CAZyme_family	protein_length	protein_start	protien_end	hmm_length	hmm_start	hmm_end	e-value	coverage
EUC56654.1	CE10.hmm	312	33	284	341	57	311	1.1e-40	0.744868
protein_id:EUC56655.1
hmm_num:1
protein_id	CAZyme_family	protein_length	protein_start	protien_end	hmm_length	hmm_start	hmm_end	e-value	coverage
EUC56655.1	CE10.hmm	311	41	284	341	70	317	7.3e-50	0.72434
protein_id:EUC56656.1
hmm_num:1
protein_id	CAZyme_family	protein_length	protein_start	protien_end	hmm_length	hmm_start	hmm_end	e-value	coverage
EUC56656.1	CE10.hmm	325	52	285	341	77	316	1.7e-42	0.70088
protein_id:EUC56657.1
hmm_num:1
protein_id	CAZyme_family	protein_length	protein_start	protien_end	hmm_length	hmm_start	hmm_end	e-value	coverage
EUC56657.1	CE10.hmm	232	8	204	341	113	316	2.5e-36	0.595308
protein_id:EUC56685.1
hmm_num:1
protein_id	CAZyme_family	protein_length	protein_start	protien_end	hmm_length	hmm_start	hmm_end	e-value	coverage
EUC56685.1	GT22.hmm	707	54	537	389	2	388	1.2e-87	0.992288
protein_id:EUC56713.1
hmm_num:1
protein_id	CAZyme_family	protein_length	protein_start	protien_end	hmm_length	hmm_start	hmm_end	e-value	coverage
EUC56713.1	CE4.hmm	541	92	216	130	7	128	8.1e-08	0.930769
protein_id:EUC56717.1
hmm_num:1
protein_id	CAZyme_family	protein_length	protein_start	protien_end	hmm_length	hmm_start	hmm_end	e-value	coverage
EUC56717.1	AA9.hmm	247	9	228	220	2	218	4.8e-70	0.981818
protein_id:EUC56721.1
hmm_num:1
protein_id	CAZyme_family	protein_length	protein_start	protien_end	hmm_length	hmm_start	hmm_end	e-value	coverage
EUC56721.1	CBM21.hmm	808	388	501	107	4	107	1.2e-25	0.962617
protein_id:EUC56723.1
hmm_num:1
protein_id	CAZyme_family	protein_length	protein_start	protien_end	hmm_length	hmm_start	hmm_end	e-value	coverage
EUC56723.1	CBM21.hmm	693	314	440	107	8	106	2.6e-21	0.915888
protein_id:EUC56799.1
hmm_num:1
protein_id	CAZyme_family	protein_length	protein_start	protien_end	hmm_length	hmm_start	hmm_end	e-value	coverage
EUC56799.1	AA7.hmm	370	68	255	458	20	193	1.5e-41	0.377729
protein_id:EUC56800.1
hmm_num:1
protein_id	CAZyme_family	protein_length	protein_start	protien_end	hmm_length	hmm_start	hmm_end	e-value	coverage
EUC56800.1	PL3.hmm	261	56	245	197	4	197	1.2e-63	0.979695
protein_id:EUC56802.1
hmm_num:1
protein_id	CAZyme_family	protein_length	protein_start	protien_end	hmm_length	hmm_start	hmm_end	e-value	coverage
EUC56802.1	AA7.hmm	590	151	357	458	19	212	1.6e-45	0.421397
protein_id:EUC56811.1
hmm_num:1
protein_id	CAZyme_family	protein_length	protein_start	protien_end	hmm_length	hmm_start	hmm_end	e-value	coverage
EUC56811.1	GH51.hmm	521	4	517	630	85	542	1.2e-122	0.725397
protein_id:EUC56813.1
hmm_num:1
protein_id	CAZyme_family	protein_length	protein_start	protien_end	hmm_length	hmm_start	hmm_end	e-value	coverage
EUC56813.1	GH35.hmm	987	51	378	307	1	302	2.8e-82	0.980456
protein_id:EUC56818.1
hmm_num:1
protein_id	CAZyme_family	protein_length	protein_start	protien_end	hmm_length	hmm_start	hmm_end	e-value	coverage
EUC56818.1	GT4.hmm	158	7	90	160	76	159	5e-24	0.51875
protein_id:EUC56826.1
hmm_num:1
protein_id	CAZyme_family	protein_length	protein_start	protien_end	hmm_length	hmm_start	hmm_end	e-value	coverage
EUC56826.1	GT69.hmm	422	149	403	239	1	239	3.4e-66	0.995816
protein_id:EUC56841.1
hmm_num:1
protein_id	CAZyme_family	protein_length	protein_start	protien_end	hmm_length	hmm_start	hmm_end	e-value	coverage
EUC56841.1	CE10.hmm	388	77	292	341	96	280	1.1e-06	0.539589
protein_id:EUC56844.1
hmm_num:1
protein_id	CAZyme_family	protein_length	protein_start	protien_end	hmm_length	hmm_start	hmm_end	e-value	coverage
EUC56844.1	GT69.hmm	600	154	386	239	1	230	1.7e-48	0.958159
protein_id:EUC56860.1
hmm_num:1
protein_id	CAZyme_family	protein_length	protein_start	protien_end	hmm_length	hmm_start	hmm_end	e-value	coverage
EUC56860.1	AA9.hmm	236	7	221	220	2	219	3.1e-74	0.986364
protein_id:EUC56861.1
hmm_num:1
protein_id	CAZyme_family	protein_length	protein_start	protien_end	hmm_length	hmm_start	hmm_end	e-value	coverage
EUC56861.1	GT3.hmm	718	11	642	637	1	635	2.3e-296	0.99529
protein_id:EUC56872.1
hmm_num:1
protein_id	CAZyme_family	protein_length	protein_start	protien_end	hmm_length	hmm_start	hmm_end	e-value	coverage
EUC56872.1	GH5.hmm	459	88	431	275	3	275	6.5e-38	0.989091
protein_id:EUC56888.1
hmm_num:2
protein_id	CAZyme_family	protein_length	protein_start	protien_end	hmm_length	hmm_start	hmm_end	e-value	coverage
EUC56888.1	GH18.hmm	530	61	412	296	3	289	2.1e-76	0.966216
EUC56888.1	CBM5.hmm	530	486	524	40	3	40	5.4e-11	0.925
protein_id:EUC56891.1
hmm_num:2
protein_id	CAZyme_family	protein_length	protein_start	protien_end	hmm_length	hmm_start	hmm_end	e-value	coverage
EUC56891.1	AA9.hmm	373	8	229	220	3	219	5.9e-71	0.981818
EUC56891.1	CBM1.hmm	373	340	367	29	2	29	5.7e-12	0.931034
protein_id:EUC56961.1
hmm_num:1
protein_id	CAZyme_family	protein_length	protein_start	protien_end	hmm_length	hmm_start	hmm_end	e-value	coverage
EUC56961.1	GT4.hmm	499	256	382	160	11	135	2.3e-30	0.775
protein_id:EUC56978.1
hmm_num:1
protein_id	CAZyme_family	protein_length	protein_start	protien_end	hmm_length	hmm_start	hmm_end	e-value	coverage
EUC56978.1	AA11.hmm	397	119	206	191	62	146	2.9e-06	0.439791
protein_id:EUC57035.1
hmm_num:1
protein_id	CAZyme_family	protein_length	protein_start	protien_end	hmm_length	hmm_start	hmm_end	e-value	coverage
EUC57035.1	AA5.hmm	771	30	656	1281	559	1081	4.4e-148	0.407494
protein_id:EUC57042.1
hmm_num:1
protein_id	CAZyme_family	protein_length	protein_start	protien_end	hmm_length	hmm_start	hmm_end	e-value	coverage
EUC57042.1	GH79.hmm	665	87	479	455	3	375	1.9e-49	0.817582
protein_id:EUC57047.1
hmm_num:2
protein_id	CAZyme_family	protein_length	protein_start	protien_end	hmm_length	hmm_start	hmm_end	e-value	coverage
EUC57047.1	GH15.hmm	589	49	456	361	7	357	1.6e-77	0.969529
EUC57047.1	CBM20.hmm	589	496	581	90	1	88	2.1e-29	0.966667
protein_id:EUC57051.1
hmm_num:1
protein_id	CAZyme_family	protein_length	protein_start	protien_end	hmm_length	hmm_start	hmm_end	e-value	coverage
EUC57051.1	AA5.hmm	764	35	667	1281	560	1088	3.8e-143	0.412178
protein_id:EUC57105.1
hmm_num:1
protein_id	CAZyme_family	protein_length	protein_start	protien_end	hmm_length	hmm_start	hmm_end	e-value	coverage
EUC57105.1	CE10.hmm	553	98	220	341	75	184	5e-34	0.319648
protein_id:EUC57107.1
hmm_num:1
protein_id	CAZyme_family	protein_length	protein_start	protien_end	hmm_length	hmm_start	hmm_end	e-value	coverage
EUC57107.1	AA7.hmm	557	129	327	458	17	200	1.9e-21	0.399563
protein_id:EUC57112.1
hmm_num:1
protein_id	CAZyme_family	protein_length	protein_start	protien_end	hmm_length	hmm_start	hmm_end	e-value	coverage
EUC57112.1	PL3.hmm	249	43	232	197	6	197	1.1e-67	0.969543
protein_id:EUC57117.1
hmm_num:1
protein_id	CAZyme_family	protein_length	protein_start	protien_end	hmm_length	hmm_start	hmm_end	e-value	coverage
EUC57117.1	GH13.hmm	541	58	361	299	11	297	6.3e-56	0.956522
protein_id:EUC57127.1
hmm_num:1
protein_id	CAZyme_family	protein_length	protein_start	protien_end	hmm_length	hmm_start	hmm_end	e-value	coverage
EUC57127.1	GH5.hmm	803	324	633	275	28	272	5.5e-24	0.887273
protein_id:EUC57142.1
hmm_num:1
protein_id	CAZyme_family	protein_length	protein_start	protien_end	hmm_length	hmm_start	hmm_end	e-value	coverage
EUC57142.1	GH76.hmm	396	40	375	358	19	330	1.6e-41	0.868715
protein_id:EUC57143.1
hmm_num:1
protein_id	CAZyme_family	protein_length	protein_start	protien_end	hmm_length	hmm_start	hmm_end	e-value	coverage
EUC57143.1	GH76.hmm	396	42	379	358	25	329	3.6e-39	0.849162
protein_id:EUC57147.1
hmm_num:1
protein_id	CAZyme_family	protein_length	protein_start	protien_end	hmm_length	hmm_start	hmm_end	e-value	coverage
EUC57147.1	GH5.hmm	493	93	367	275	28	237	5.5e-42	0.76
protein_id:EUC57148.1
hmm_num:1
protein_id	CAZyme_family	protein_length	protein_start	protien_end	hmm_length	hmm_start	hmm_end	e-value	coverage
EUC57148.1	GH5.hmm	493	93	369	275	28	240	1.8e-43	0.770909
protein_id:EUC57150.1
hmm_num:1
protein_id	CAZyme_family	protein_length	protein_start	protien_end	hmm_length	hmm_start	hmm_end	e-value	coverage
EUC57150.1	GH13.hmm	493	67	403	299	21	285	3.5e-42	0.882943
protein_id:EUC57169.1
hmm_num:1
protein_id	CAZyme_family	protein_length	protein_start	protien_end	hmm_length	hmm_start	hmm_end	e-value	coverage
EUC57169.1	CE12.hmm	234	13	204	210	3	208	4.3e-46	0.97619
protein_id:EUC57180.1
hmm_num:1
protein_id	CAZyme_family	protein_length	protein_start	protien_end	hmm_length	hmm_start	hmm_end	e-value	coverage
EUC57180.1	GH128.hmm	271	51	267	224	13	224	3.4e-49	0.941964
protein_id:EUC57194.1
hmm_num:1
protein_id	CAZyme_family	protein_length	protein_start	protien_end	hmm_length	hmm_start	hmm_end	e-value	coverage
EUC57194.1	GH35.hmm	1010	75	418	307	1	303	5.4e-88	0.983713
protein_id:EUC57203.1
hmm_num:2
protein_id	CAZyme_family	protein_length	protein_start	protien_end	hmm_length	hmm_start	hmm_end	e-value	coverage
EUC57203.1	GH115.hmm	997	35	671	697	4	599	2.2e-247	0.853659
EUC57203.1	GH115.hmm	997	818	983	697	93	313	1.2e-07	0.315638
protein_id:EUC57220.1
hmm_num:1
protein_id	CAZyme_family	protein_length	protein_start	protien_end	hmm_length	hmm_start	hmm_end	e-value	coverage
EUC57220.1	PL1.hmm	368	108	286	202	20	200	8.7e-40	0.891089
protein_id:EUC57241.1
hmm_num:1
protein_id	CAZyme_family	protein_length	protein_start	protien_end	hmm_length	hmm_start	hmm_end	e-value	coverage
EUC57241.1	PL1.hmm	390	105	305	202	17	201	4.5e-43	0.910891
protein_id:EUC57283.1
hmm_num:1
protein_id	CAZyme_family	protein_length	protein_start	protien_end	hmm_length	hmm_start	hmm_end	e-value	coverage
EUC57283.1	GH16.hmm	627	215	573	189	4	189	1.6e-15	0.978836
protein_id:EUC57307.1
hmm_num:2
protein_id	CAZyme_family	protein_length	protein_start	protien_end	hmm_length	hmm_start	hmm_end	e-value	coverage
EUC57307.1	CBM50.hmm	217	24	69	40	1	39	9.1e-08	0.95
EUC57307.1	CBM50.hmm	217	80	124	40	1	39	0.00051	0.95
protein_id:EUC57323.1
hmm_num:1
protein_id	CAZyme_family	protein_length	protein_start	protien_end	hmm_length	hmm_start	hmm_end	e-value	coverage
EUC57323.1	GH17.hmm	412	131	402	311	15	306	4.4e-29	0.935691
protein_id:EUC57357.1
hmm_num:1
protein_id	CAZyme_family	protein_length	protein_start	protien_end	hmm_length	hmm_start	hmm_end	e-value	coverage
EUC57357.1	CE10.hmm	674	221	469	341	93	339	1.3e-53	0.721408
protein_id:EUC57383.1
hmm_num:2
protein_id	CAZyme_family	protein_length	protein_start	protien_end	hmm_length	hmm_start	hmm_end	e-value	coverage
EUC57383.1	CBM4.hmm	650	68	193	126	11	123	6.1e-09	0.888889
EUC57383.1	GH51.hmm	650	204	647	630	110	542	1.2e-82	0.685714
protein_id:EUC57397.1
hmm_num:1
protein_id	CAZyme_family	protein_length	protein_start	protien_end	hmm_length	hmm_start	hmm_end	e-value	coverage
EUC57397.1	GT17.hmm	330	63	316	284	4	251	3.3e-80	0.869718
protein_id:EUC57402.1
hmm_num:1
protein_id	CAZyme_family	protein_length	protein_start	protien_end	hmm_length	hmm_start	hmm_end	e-value	coverage
EUC57402.1	AA9.hmm	132	6	131	220	1	124	4.9e-29	0.559091
protein_id:EUC57405.1
hmm_num:2
protein_id	CAZyme_family	protein_length	protein_start	protien_end	hmm_length	hmm_start	hmm_end	e-value	coverage
EUC57405.1	AA9.hmm	305	8	228	220	2	219	6.2e-71	0.986364
EUC57405.1	CBM1.hmm	305	273	301	29	1	29	7.6e-15	0.965517
protein_id:EUC57419.1
hmm_num:1
protein_id	CAZyme_family	protein_length	protein_start	protien_end	hmm_length	hmm_start	hmm_end	e-value	coverage
EUC57419.1	AA9.hmm	527	15	238	220	3	219	2.8e-54	0.981818
protein_id:EUC57420.1
hmm_num:2
protein_id	CAZyme_family	protein_length	protein_start	protien_end	hmm_length	hmm_start	hmm_end	e-value	coverage
EUC57420.1	AA9.hmm	319	8	229	220	2	220	4.8e-71	0.990909
EUC57420.1	CBM1.hmm	319	287	315	29	1	29	2.8e-15	0.965517
protein_id:EUC57456.1
hmm_num:1
protein_id	CAZyme_family	protein_length	protein_start	protien_end	hmm_length	hmm_start	hmm_end	e-value	coverage
EUC57456.1	GH43.hmm	525	4	298	248	1	247	4.3e-51	0.991935
protein_id:EUC57502.1
hmm_num:1
protein_id	CAZyme_family	protein_length	protein_start	protien_end	hmm_length	hmm_start	hmm_end	e-value	coverage
EUC57502.1	GT49.hmm	330	60	328	337	51	307	6.1e-40	0.759644
protein_id:EUC57503.1
hmm_num:1
protein_id	CAZyme_family	protein_length	protein_start	protien_end	hmm_length	hmm_start	hmm_end	e-value	coverage
EUC57503.1	CE4.hmm	255	37	160	130	4	121	5.4e-28	0.9
protein_id:EUC57520.1
hmm_num:1
protein_id	CAZyme_family	protein_length	protein_start	protien_end	hmm_length	hmm_start	hmm_end	e-value	coverage
EUC57520.1	GT1.hmm	1217	839	1203	382	51	377	5e-58	0.853403
protein_id:EUC57539.1
hmm_num:1
protein_id	CAZyme_family	protein_length	protein_start	protien_end	hmm_length	hmm_start	hmm_end	e-value	coverage
EUC57539.1	CE16.hmm	310	65	179	267	2	129	2.3e-18	0.475655
protein_id:EUC57576.1
hmm_num:1
protein_id	CAZyme_family	protein_length	protein_start	protien_end	hmm_length	hmm_start	hmm_end	e-value	coverage
EUC57576.1	AA3.hmm	607	33	605	618	86	399	8.3e-77	0.506472
protein_id:EUC57603.1
hmm_num:1
protein_id	CAZyme_family	protein_length	protein_start	protien_end	hmm_length	hmm_start	hmm_end	e-value	coverage
EUC57603.1	GH128.hmm	299	42	265	224	6	224	5.9e-75	0.973214
protein_id:EUC57604.1
hmm_num:1
protein_id	CAZyme_family	protein_length	protein_start	protien_end	hmm_length	hmm_start	hmm_end	e-value	coverage
EUC57604.1	GH128.hmm	417	57	280	224	7	224	1e-70	0.96875
protein_id:EUC57606.1
hmm_num:1
protein_id	CAZyme_family	protein_length	protein_start	protien_end	hmm_length	hmm_start	hmm_end	e-value	coverage
EUC57606.1	GH5.hmm	716	249	555	275	28	272	5.1e-27	0.887273
protein_id:EUC57610.1
hmm_num:1
protein_id	CAZyme_family	protein_length	protein_start	protien_end	hmm_length	hmm_start	hmm_end	e-value	coverage
EUC57610.1	CBM13.hmm	362	21	83	188	50	118	5.3e-07	0.361702
protein_id:EUC57650.1
hmm_num:1
protein_id	CAZyme_family	protein_length	protein_start	protien_end	hmm_length	hmm_start	hmm_end	e-value	coverage
EUC57650.1	AA3.hmm	604	33	602	618	84	399	3.7e-102	0.509709
protein_id:EUC57658.1
hmm_num:1
protein_id	CAZyme_family	protein_length	protein_start	protien_end	hmm_length	hmm_start	hmm_end	e-value	coverage
EUC57658.1	GT4.hmm	698	491	659	160	10	159	9.5e-34	0.93125
protein_id:EUC57688.1
hmm_num:1
protein_id	CAZyme_family	protein_length	protein_start	protien_end	hmm_length	hmm_start	hmm_end	e-value	coverage
EUC57688.1	CE1.hmm	284	67	264	227	14	208	2.7e-09	0.854626
protein_id:EUC57749.1
hmm_num:1
protein_id	CAZyme_family	protein_length	protein_start	protien_end	hmm_length	hmm_start	hmm_end	e-value	coverage
EUC57749.1	GH9.hmm	497	45	482	418	1	404	1.5e-88	0.964115
protein_id:EUC57750.1
hmm_num:1
protein_id	CAZyme_family	protein_length	protein_start	protien_end	hmm_length	hmm_start	hmm_end	e-value	coverage
EUC57750.1	GH9.hmm	557	43	480	418	1	404	2.2e-85	0.964115
protein_id:EUC57793.1
hmm_num:1
protein_id	CAZyme_family	protein_length	protein_start	protien_end	hmm_length	hmm_start	hmm_end	e-value	coverage
EUC57793.1	CE4.hmm	258	43	168	130	5	124	2.2e-30	0.915385
protein_id:EUC57794.1
hmm_num:1
protein_id	CAZyme_family	protein_length	protein_start	protien_end	hmm_length	hmm_start	hmm_end	e-value	coverage
EUC57794.1	CE4.hmm	248	36	160	130	6	124	3.1e-28	0.907692
protein_id:EUC57812.1
hmm_num:1
protein_id	CAZyme_family	protein_length	protein_start	protien_end	hmm_length	hmm_start	hmm_end	e-value	coverage
EUC57812.1	AA9.hmm	237	4	222	220	1	219	9.9e-73	0.990909
protein_id:EUC57836.1
hmm_num:1
protein_id	CAZyme_family	protein_length	protein_start	protien_end	hmm_length	hmm_start	hmm_end	e-value	coverage
EUC57836.1	GT57.hmm	533	27	523	481	3	479	3.6e-151	0.989605
protein_id:EUC57868.1
hmm_num:1
protein_id	CAZyme_family	protein_length	protein_start	protien_end	hmm_length	hmm_start	hmm_end	e-value	coverage
EUC57868.1	CE16.hmm	346	72	341	267	2	266	2.8e-76	0.988764
protein_id:EUC57884.1
hmm_num:1
protein_id	CAZyme_family	protein_length	protein_start	protien_end	hmm_length	hmm_start	hmm_end	e-value	coverage
EUC57884.1	GH31.hmm	861	220	731	427	9	427	6.6e-91	0.978923
protein_id:EUC58239.1
hmm_num:1
protein_id	CAZyme_family	protein_length	protein_start	protien_end	hmm_length	hmm_start	hmm_end	e-value	coverage
EUC58239.1	GH78.hmm	427	162	379	504	133	329	1.9e-32	0.388889
protein_id:EUC58250.1
hmm_num:1
protein_id	CAZyme_family	protein_length	protein_start	protien_end	hmm_length	hmm_start	hmm_end	e-value	coverage
EUC58250.1	CE4.hmm	438	162	279	130	7	123	3.1e-28	0.892308
protein_id:EUC58259.1
hmm_num:1
protein_id	CAZyme_family	protein_length	protein_start	protien_end	hmm_length	hmm_start	hmm_end	e-value	coverage
EUC58259.1	AA3.hmm	630	33	628	618	86	400	9e-92	0.508091
protein_id:EUC58267.1
hmm_num:1
protein_id	CAZyme_family	protein_length	protein_start	protien_end	hmm_length	hmm_start	hmm_end	e-value	coverage
EUC58267.1	AA3.hmm	549	4	447	618	156	412	2.9e-25	0.414239
protein_id:EUC58286.1
hmm_num:1
protein_id	CAZyme_family	protein_length	protein_start	protien_end	hmm_length	hmm_start	hmm_end	e-value	coverage
EUC58286.1	CE16.hmm	357	38	271	267	2	266	2.2e-37	0.988764
protein_id:EUC58297.1
hmm_num:1
protein_id	CAZyme_family	protein_length	protein_start	protien_end	hmm_length	hmm_start	hmm_end	e-value	coverage
EUC58297.1	AA3.hmm	857	148	730	618	86	429	1.4e-33	0.555016
protein_id:EUC58319.1
hmm_num:1
protein_id	CAZyme_family	protein_length	protein_start	protien_end	hmm_length	hmm_start	hmm_end	e-value	coverage
EUC58319.1	GH16.hmm	326	68	325	189	28	189	1.3e-17	0.851852
protein_id:EUC58347.1
hmm_num:2
protein_id	CAZyme_family	protein_length	protein_start	protien_end	hmm_length	hmm_start	hmm_end	e-value	coverage
EUC58347.1	GH7.hmm	511	19	450	415	1	414	2.1e-194	0.995181
EUC58347.1	CBM1.hmm	511	480	506	29	2	29	3.3e-12	0.931034
protein_id:EUC58379.1
hmm_num:1
protein_id	CAZyme_family	protein_length	protein_start	protien_end	hmm_length	hmm_start	hmm_end	e-value	coverage
EUC58379.1	GH1.hmm	498	3	495	429	5	427	2.6e-155	0.983683
protein_id:EUC58402.1
hmm_num:2
protein_id	CAZyme_family	protein_length	protein_start	protien_end	hmm_length	hmm_start	hmm_end	e-value	coverage
EUC58402.1	AA9.hmm	389	8	230	220	3	218	8.1e-71	0.977273
EUC58402.1	CBM1.hmm	389	356	383	29	2	29	6.3e-14	0.931034
protein_id:EUC58408.1
hmm_num:1
protein_id	CAZyme_family	protein_length	protein_start	protien_end	hmm_length	hmm_start	hmm_end	e-value	coverage
EUC58408.1	CBM13.hmm	133	65	129	188	71	135	0.00017	0.340426
protein_id:EUC58409.1
hmm_num:2
protein_id	CAZyme_family	protein_length	protein_start	protien_end	hmm_length	hmm_start	hmm_end	e-value	coverage
EUC58409.1	GH7.hmm	540	50	479	415	1	414	9.4e-196	0.995181
EUC58409.1	CBM1.hmm	540	509	536	29	2	29	9.5e-13	0.931034
protein_id:EUC58478.1
hmm_num:1
protein_id	CAZyme_family	protein_length	protein_start	protien_end	hmm_length	hmm_start	hmm_end	e-value	coverage
EUC58478.1	AA3.hmm	628	33	624	618	86	397	1e-87	0.503236
protein_id:EUC58537.1
hmm_num:1
protein_id	CAZyme_family	protein_length	protein_start	protien_end	hmm_length	hmm_start	hmm_end	e-value	coverage
EUC58537.1	PL14.hmm	220	2	217	200	8	198	2.5e-58	0.95
protein_id:EUC58572.1
hmm_num:1
protein_id	CAZyme_family	protein_length	protein_start	protien_end	hmm_length	hmm_start	hmm_end	e-value	coverage
EUC58572.1	AA9.hmm	283	8	239	220	3	219	5.6e-52	0.981818
protein_id:EUC58587.1
hmm_num:1
protein_id	CAZyme_family	protein_length	protein_start	protien_end	hmm_length	hmm_start	hmm_end	e-value	coverage
EUC58587.1	AA2.hmm	539	65	247	255	20	196	1.5e-37	0.690196
protein_id:EUC58602.1
hmm_num:1
protein_id	CAZyme_family	protein_length	protein_start	protien_end	hmm_length	hmm_start	hmm_end	e-value	coverage
EUC58602.1	CE12.hmm	256	21	231	210	2	209	3.3e-52	0.985714
protein_id:EUC58645.1
hmm_num:1
protein_id	CAZyme_family	protein_length	protein_start	protien_end	hmm_length	hmm_start	hmm_end	e-value	coverage
EUC58645.1	AA3.hmm	458	16	368	618	85	285	2.9e-53	0.323625
protein_id:EUC58649.1
hmm_num:1
protein_id	CAZyme_family	protein_length	protein_start	protien_end	hmm_length	hmm_start	hmm_end	e-value	coverage
EUC58649.1	AA9.hmm	307	7	225	220	2	214	2.4e-58	0.963636
protein_id:EUC58667.1
hmm_num:1
protein_id	CAZyme_family	protein_length	protein_start	protien_end	hmm_length	hmm_start	hmm_end	e-value	coverage
EUC58667.1	GH45.hmm	158	40	109	198	42	110	0.00088	0.343434
protein_id:EUC58686.1
hmm_num:1
protein_id	CAZyme_family	protein_length	protein_start	protien_end	hmm_length	hmm_start	hmm_end	e-value	coverage
EUC58686.1	AA9.hmm	233	8	218	220	1	220	2.6e-72	0.995455
protein_id:EUC58700.1
hmm_num:1
protein_id	CAZyme_family	protein_length	protein_start	protien_end	hmm_length	hmm_start	hmm_end	e-value	coverage
EUC58700.1	AA9.hmm	276	57	261	220	5	220	4.6e-62	0.977273
protein_id:EUC58725.1
hmm_num:1
protein_id	CAZyme_family	protein_length	protein_start	protien_end	hmm_length	hmm_start	hmm_end	e-value	coverage
EUC58725.1	GT2.hmm	738	264	347	168	82	164	4.2e-14	0.488095
protein_id:EUC58727.1
hmm_num:1
protein_id	CAZyme_family	protein_length	protein_start	protien_end	hmm_length	hmm_start	hmm_end	e-value	coverage
EUC58727.1	PL14.hmm	504	160	334	200	4	162	1.9e-42	0.79
protein_id:EUC58743.1
hmm_num:1
protein_id	CAZyme_family	protein_length	protein_start	protien_end	hmm_length	hmm_start	hmm_end	e-value	coverage
EUC58743.1	GT15.hmm	452	132	402	273	1	272	2.3e-123	0.992674
protein_id:EUC58778.1
hmm_num:1
protein_id	CAZyme_family	protein_length	protein_start	protien_end	hmm_length	hmm_start	hmm_end	e-value	coverage
EUC58778.1	CE1.hmm	427	91	267	227	28	194	8.8e-06	0.731278
protein_id:EUC58784.1
hmm_num:1
protein_id	CAZyme_family	protein_length	protein_start	protien_end	hmm_length	hmm_start	hmm_end	e-value	coverage
EUC58784.1	GH79.hmm	525	85	488	455	3	386	2.1e-58	0.841758
protein_id:EUC58818.1
hmm_num:1
protein_id	CAZyme_family	protein_length	protein_start	protien_end	hmm_length	hmm_start	hmm_end	e-value	coverage
EUC58818.1	AA5.hmm	1000	475	985	1281	568	1032	1.7e-130	0.362217
protein_id:EUC58819.1
hmm_num:1
protein_id	CAZyme_family	protein_length	protein_start	protien_end	hmm_length	hmm_start	hmm_end	e-value	coverage
EUC58819.1	AA5.hmm	565	19	550	1281	560	1032	8.2e-132	0.368462
protein_id:EUC58821.1
hmm_num:1
protein_id	CAZyme_family	protein_length	protein_start	protien_end	hmm_length	hmm_start	hmm_end	e-value	coverage
EUC58821.1	AA5.hmm	587	20	563	1281	560	1034	2.9e-129	0.370023
protein_id:EUC58822.1
hmm_num:1
protein_id	CAZyme_family	protein_length	protein_start	protien_end	hmm_length	hmm_start	hmm_end	e-value	coverage
EUC58822.1	CE2.hmm	359	141	340	209	1	204	3.1e-20	0.971292
protein_id:EUC58826.1
hmm_num:1
protein_id	CAZyme_family	protein_length	protein_start	protien_end	hmm_length	hmm_start	hmm_end	e-value	coverage
EUC58826.1	GH28.hmm	358	36	343	325	5	306	4.6e-53	0.926154
protein_id:EUC58827.1
hmm_num:1
protein_id	CAZyme_family	protein_length	protein_start	protien_end	hmm_length	hmm_start	hmm_end	e-value	coverage
EUC58827.1	CE10.hmm	351	65	323	341	80	310	4.6e-64	0.674487
protein_id:EUC58830.1
hmm_num:1
protein_id	CAZyme_family	protein_length	protein_start	protien_end	hmm_length	hmm_start	hmm_end	e-value	coverage
EUC58830.1	AA5.hmm	566	19	549	1281	560	1030	1.3e-135	0.366901
protein_id:EUC58893.1
hmm_num:1
protein_id	CAZyme_family	protein_length	protein_start	protien_end	hmm_length	hmm_start	hmm_end	e-value	coverage
EUC58893.1	GH5.hmm	477	83	434	275	24	236	2.2e-30	0.770909
protein_id:EUC58895.1
hmm_num:1
protein_id	CAZyme_family	protein_length	protein_start	protien_end	hmm_length	hmm_start	hmm_end	e-value	coverage
EUC58895.1	GH5.hmm	541	85	278	275	27	178	4.3e-22	0.549091
protein_id:EUC58896.1
hmm_num:1
protein_id	CAZyme_family	protein_length	protein_start	protien_end	hmm_length	hmm_start	hmm_end	e-value	coverage
EUC58896.1	GH5.hmm	528	85	487	275	26	238	8.8e-27	0.770909
protein_id:EUC58909.1
hmm_num:2
protein_id	CAZyme_family	protein_length	protein_start	protien_end	hmm_length	hmm_start	hmm_end	e-value	coverage
EUC58909.1	GH5.hmm	553	95	250	275	27	144	7.5e-20	0.425455
EUC58909.1	GH5.hmm	553	395	508	275	151	236	1.6e-06	0.309091
protein_id:EUC58910.1
hmm_num:1
protein_id	CAZyme_family	protein_length	protein_start	protien_end	hmm_length	hmm_start	hmm_end	e-value	coverage
EUC58910.1	GH5.hmm	598	135	291	275	27	145	2e-20	0.429091
protein_id:EUC58960.1
hmm_num:1
protein_id	CAZyme_family	protein_length	protein_start	protien_end	hmm_length	hmm_start	hmm_end	e-value	coverage
EUC58960.1	GT1.hmm	765	265	489	382	95	286	3.2e-22	0.5
protein_id:EUC58986.1
hmm_num:1
protein_id	CAZyme_family	protein_length	protein_start	protien_end	hmm_length	hmm_start	hmm_end	e-value	coverage
EUC58986.1	AA12.hmm	489	34	451	401	10	401	8e-128	0.975062
protein_id:EUC59045.1
hmm_num:1
protein_id	CAZyme_family	protein_length	protein_start	protien_end	hmm_length	hmm_start	hmm_end	e-value	coverage
EUC59045.1	GH18.hmm	442	59	399	296	23	291	3.1e-63	0.905405
protein_id:EUC59077.1
hmm_num:1
protein_id	CAZyme_family	protein_length	protein_start	protien_end	hmm_length	hmm_start	hmm_end	e-value	coverage
EUC59077.1	CE4.hmm	459	179	292	130	11	123	4.7e-29	0.861538
protein_id:EUC59179.1
hmm_num:1
protein_id	CAZyme_family	protein_length	protein_start	protien_end	hmm_length	hmm_start	hmm_end	e-value	coverage
EUC59179.1	GT2.hmm	1102	813	905	168	73	164	7.6e-17	0.541667
protein_id:EUC59188.1
hmm_num:1
protein_id	CAZyme_family	protein_length	protein_start	protien_end	hmm_length	hmm_start	hmm_end	e-value	coverage
EUC59188.1	GH28.hmm	346	33	308	325	4	268	2e-47	0.812308
protein_id:EUC59211.1
hmm_num:1
protein_id	CAZyme_family	protein_length	protein_start	protien_end	hmm_length	hmm_start	hmm_end	e-value	coverage
EUC59211.1	GH28.hmm	377	44	365	325	3	309	1.8e-53	0.941538
protein_id:EUC59219.1
hmm_num:2
protein_id	CAZyme_family	protein_length	protein_start	protien_end	hmm_length	hmm_start	hmm_end	e-value	coverage
EUC59219.1	CBM1.hmm	410	27	50	29	2	25	4.2e-09	0.793103
EUC59219.1	GH10.hmm	410	90	398	303	6	303	7.1e-101	0.980198
protein_id:EUC59266.1
hmm_num:1
protein_id	CAZyme_family	protein_length	protein_start	protien_end	hmm_length	hmm_start	hmm_end	e-value	coverage
EUC59266.1	GH13.hmm	479	65	340	299	27	282	2.8e-25	0.852843
protein_id:EUC59267.1
hmm_num:1
protein_id	CAZyme_family	protein_length	protein_start	protien_end	hmm_length	hmm_start	hmm_end	e-value	coverage
EUC59267.1	GH13.hmm	474	63	335	299	28	282	2.9e-27	0.849498
protein_id:EUC59274.1
hmm_num:1
protein_id	CAZyme_family	protein_length	protein_start	protien_end	hmm_length	hmm_start	hmm_end	e-value	coverage
EUC59274.1	CE10.hmm	555	109	254	341	75	203	1.1e-37	0.375367
protein_id:EUC59275.1
hmm_num:2
protein_id	CAZyme_family	protein_length	protein_start	protien_end	hmm_length	hmm_start	hmm_end	e-value	coverage
EUC59275.1	GH7.hmm	524	36	465	415	1	414	2.9e-197	0.995181
EUC59275.1	CBM1.hmm	524	492	520	29	1	29	1.7e-14	0.965517
protein_id:EUC59281.1
hmm_num:1
protein_id	CAZyme_family	protein_length	protein_start	protien_end	hmm_length	hmm_start	hmm_end	e-value	coverage
EUC59281.1	GT48.hmm	1707	692	1458	739	2	726	1.3e-303	0.979702
protein_id:EUC59305.1
hmm_num:1
protein_id	CAZyme_family	protein_length	protein_start	protien_end	hmm_length	hmm_start	hmm_end	e-value	coverage
EUC59305.1	GH45.hmm	227	25	224	198	1	197	1.7e-91	0.989899
protein_id:EUC59306.1
hmm_num:1
protein_id	CAZyme_family	protein_length	protein_start	protien_end	hmm_length	hmm_start	hmm_end	e-value	coverage
EUC59306.1	GH45.hmm	225	23	222	198	1	197	1.1e-89	0.989899
protein_id:EUC59331.1
hmm_num:1
protein_id	CAZyme_family	protein_length	protein_start	protien_end	hmm_length	hmm_start	hmm_end	e-value	coverage
EUC59331.1	GH18.hmm	1788	679	973	296	33	284	2.5e-22	0.847973
protein_id:EUC59339.1
hmm_num:1
protein_id	CAZyme_family	protein_length	protein_start	protien_end	hmm_length	hmm_start	hmm_end	e-value	coverage
EUC59339.1	GH95.hmm	787	4	752	722	22	702	1.8e-170	0.941828
protein_id:EUC59350.1
hmm_num:1
protein_id	CAZyme_family	protein_length	protein_start	protien_end	hmm_length	hmm_start	hmm_end	e-value	coverage
EUC59350.1	GH31.hmm	1099	331	903	427	2	427	5.4e-112	0.995316
protein_id:EUC59409.1
hmm_num:1
protein_id	CAZyme_family	protein_length	protein_start	protien_end	hmm_length	hmm_start	hmm_end	e-value	coverage
EUC59409.1	AA3.hmm	677	25	658	618	86	414	1.1e-89	0.530744
protein_id:EUC59410.1
hmm_num:1
protein_id	CAZyme_family	protein_length	protein_start	protien_end	hmm_length	hmm_start	hmm_end	e-value	coverage
EUC59410.1	GH28.hmm	363	35	349	325	3	309	1e-55	0.941538
protein_id:EUC59411.1
hmm_num:1
protein_id	CAZyme_family	protein_length	protein_start	protien_end	hmm_length	hmm_start	hmm_end	e-value	coverage
EUC59411.1	GH28.hmm	247	36	231	325	4	195	8.1e-37	0.587692
protein_id:EUC59442.1
hmm_num:2
protein_id	CAZyme_family	protein_length	protein_start	protien_end	hmm_length	hmm_start	hmm_end	e-value	coverage
EUC59442.1	GH7.hmm	515	21	451	415	1	414	1e-192	0.995181
EUC59442.1	CBM1.hmm	515	483	511	29	1	29	5.8e-12	0.965517
protein_id:EUC59443.1
hmm_num:1
protein_id	CAZyme_family	protein_length	protein_start	protien_end	hmm_length	hmm_start	hmm_end	e-value	coverage
EUC59443.1	GH18.hmm	447	60	414	296	3	291	2.8e-62	0.972973
protein_id:EUC59460.1
hmm_num:1
protein_id	CAZyme_family	protein_length	protein_start	protien_end	hmm_length	hmm_start	hmm_end	e-value	coverage
EUC59460.1	GT32.hmm	370	107	182	90	8	88	1.1e-17	0.888889
protein_id:EUC59482.1
hmm_num:2
protein_id	CAZyme_family	protein_length	protein_start	protien_end	hmm_length	hmm_start	hmm_end	e-value	coverage
EUC59482.1	GH13.hmm	2965	716	1119	299	12	289	3.2e-30	0.926421
EUC59482.1	GT5.hmm	2965	1795	2244	472	13	466	4.6e-58	0.959746
protein_id:EUC59554.1
hmm_num:2
protein_id	CAZyme_family	protein_length	protein_start	protien_end	hmm_length	hmm_start	hmm_end	e-value	coverage
EUC59554.1	GH62.hmm	399	40	308	278	1	278	1.6e-125	0.996403
EUC59554.1	CBM1.hmm	399	369	395	29	2	29	2.4e-13	0.931034
protein_id:EUC59570.1
hmm_num:2
protein_id	CAZyme_family	protein_length	protein_start	protien_end	hmm_length	hmm_start	hmm_end	e-value	coverage
EUC59570.1	GH7.hmm	508	19	450	415	1	414	4.9e-197	0.995181
EUC59570.1	CBM1.hmm	508	476	504	29	1	29	3.2e-14	0.965517
protein_id:EUC59582.1
hmm_num:1
protein_id	CAZyme_family	protein_length	protein_start	protien_end	hmm_length	hmm_start	hmm_end	e-value	coverage
EUC59582.1	GH105.hmm	362	100	320	332	76	290	3.2e-24	0.644578
protein_id:EUC59620.1
hmm_num:1
protein_id	CAZyme_family	protein_length	protein_start	protien_end	hmm_length	hmm_start	hmm_end	e-value	coverage
EUC59620.1	GH15.hmm	691	301	690	361	2	360	7.4e-76	0.99169
protein_id:EUC59622.1
hmm_num:1
protein_id	CAZyme_family	protein_length	protein_start	protien_end	hmm_length	hmm_start	hmm_end	e-value	coverage
EUC59622.1	GH109.hmm	359	45	129	126	34	122	5.9e-12	0.698413
protein_id:EUC59682.1
hmm_num:1
protein_id	CAZyme_family	protein_length	protein_start	protien_end	hmm_length	hmm_start	hmm_end	e-value	coverage
EUC59682.1	GH133.hmm	1609	1139	1597	372	6	372	3.7e-143	0.983871
protein_id:EUC59705.1
hmm_num:1
protein_id	CAZyme_family	protein_length	protein_start	protien_end	hmm_length	hmm_start	hmm_end	e-value	coverage
EUC59705.1	AA5.hmm	875	358	859	1281	557	997	1.6e-114	0.343482
protein_id:EUC59720.1
hmm_num:1
protein_id	CAZyme_family	protein_length	protein_start	protien_end	hmm_length	hmm_start	hmm_end	e-value	coverage
EUC59720.1	AA5.hmm	693	142	677	1281	562	1039	8.6e-130	0.372365
protein_id:EUC59777.1
hmm_num:1
protein_id	CAZyme_family	protein_length	protein_start	protien_end	hmm_length	hmm_start	hmm_end	e-value	coverage
EUC59777.1	GH43.hmm	560	28	334	248	1	247	2.1e-55	0.991935
protein_id:EUC59778.1
hmm_num:1
protein_id	CAZyme_family	protein_length	protein_start	protien_end	hmm_length	hmm_start	hmm_end	e-value	coverage
EUC59778.1	GH43.hmm	470	9	239	248	60	247	1.1e-36	0.754032
protein_id:EUC59869.1
hmm_num:1
protein_id	CAZyme_family	protein_length	protein_start	protien_end	hmm_length	hmm_start	hmm_end	e-value	coverage
EUC59869.1	GH105.hmm	400	97	343	332	58	296	5.1e-26	0.716867
protein_id:EUC59880.1
hmm_num:1
protein_id	CAZyme_family	protein_length	protein_start	protien_end	hmm_length	hmm_start	hmm_end	e-value	coverage
EUC59880.1	CBM13.hmm	142	7	77	188	46	114	3.8e-09	0.361702
protein_id:EUC60246.1
hmm_num:2
protein_id	CAZyme_family	protein_length	protein_start	protien_end	hmm_length	hmm_start	hmm_end	e-value	coverage
EUC60246.1	CBM13.hmm	322	6	142	188	5	143	3.5e-11	0.734043
EUC60246.1	CBM13.hmm	322	187	320	188	5	134	1.2e-15	0.68617
protein_id:EUC60253.1
hmm_num:1
protein_id	CAZyme_family	protein_length	protein_start	protien_end	hmm_length	hmm_start	hmm_end	e-value	coverage
EUC60253.1	CBM13.hmm	1138	44	115	188	69	139	6.8e-07	0.37234
protein_id:EUC60301.1
hmm_num:1
protein_id	CAZyme_family	protein_length	protein_start	protien_end	hmm_length	hmm_start	hmm_end	e-value	coverage
EUC60301.1	GH3.hmm	408	81	308	216	3	216	4.2e-59	0.986111
protein_id:EUC60302.1
hmm_num:1
protein_id	CAZyme_family	protein_length	protein_start	protien_end	hmm_length	hmm_start	hmm_end	e-value	coverage
EUC60302.1	GH3.hmm	572	10	131	216	71	216	6.5e-23	0.671296
protein_id:EUC60304.1
hmm_num:1
protein_id	CAZyme_family	protein_length	protein_start	protien_end	hmm_length	hmm_start	hmm_end	e-value	coverage
EUC60304.1	GH3.hmm	315	82	293	216	3	194	1.2e-57	0.884259
protein_id:EUC60308.1
hmm_num:1
protein_id	CAZyme_family	protein_length	protein_start	protien_end	hmm_length	hmm_start	hmm_end	e-value	coverage
EUC60308.1	GH3.hmm	638	81	308	216	3	216	5.3e-58	0.986111
protein_id:EUC60310.1
hmm_num:1
protein_id	CAZyme_family	protein_length	protein_start	protien_end	hmm_length	hmm_start	hmm_end	e-value	coverage
EUC60310.1	GH3.hmm	725	26	250	216	3	216	3.4e-57	0.986111
protein_id:EUC60311.1
hmm_num:1
protein_id	CAZyme_family	protein_length	protein_start	protien_end	hmm_length	hmm_start	hmm_end	e-value	coverage
EUC60311.1	AA3.hmm	608	34	606	618	84	400	7.4e-94	0.511327
protein_id:EUC60333.1
hmm_num:2
protein_id	CAZyme_family	protein_length	protein_start	protien_end	hmm_length	hmm_start	hmm_end	e-value	coverage
EUC60333.1	GH15.hmm	570	46	442	361	11	359	1.4e-64	0.963989
EUC60333.1	CBM20.hmm	570	477	562	90	1	88	1.4e-29	0.966667
protein_id:EUC60397.1
hmm_num:1
protein_id	CAZyme_family	protein_length	protein_start	protien_end	hmm_length	hmm_start	hmm_end	e-value	coverage
EUC60397.1	CE4.hmm	232	44	167	130	8	125	2.1e-30	0.9
protein_id:EUC60460.1
hmm_num:1
protein_id	CAZyme_family	protein_length	protein_start	protien_end	hmm_length	hmm_start	hmm_end	e-value	coverage
EUC60460.1	GH5.hmm	746	44	566	275	2	239	3.1e-32	0.861818
protein_id:EUC60475.1
hmm_num:1
protein_id	CAZyme_family	protein_length	protein_start	protien_end	hmm_length	hmm_start	hmm_end	e-value	coverage
EUC60475.1	GH16.hmm	314	60	313	189	31	189	4.6e-19	0.835979
protein_id:EUC60507.1
hmm_num:1
protein_id	CAZyme_family	protein_length	protein_start	protien_end	hmm_length	hmm_start	hmm_end	e-value	coverage
EUC60507.1	AA7.hmm	561	126	311	458	21	192	3.5e-40	0.373362
protein_id:EUC60527.1
hmm_num:1
protein_id	CAZyme_family	protein_length	protein_start	protien_end	hmm_length	hmm_start	hmm_end	e-value	coverage
EUC60527.1	GT58.hmm	434	36	395	364	2	364	2.6e-133	0.994505
protein_id:EUC60551.1
hmm_num:1
protein_id	CAZyme_family	protein_length	protein_start	protien_end	hmm_length	hmm_start	hmm_end	e-value	coverage
EUC60551.1	PL4.hmm	521	17	511	567	4	567	5e-126	0.992945
protein_id:EUC60552.1
hmm_num:1
protein_id	CAZyme_family	protein_length	protein_start	protien_end	hmm_length	hmm_start	hmm_end	e-value	coverage
EUC60552.1	PL4.hmm	522	16	512	567	5	567	3.3e-128	0.991182
protein_id:EUC60599.1
hmm_num:1
protein_id	CAZyme_family	protein_length	protein_start	protien_end	hmm_length	hmm_start	hmm_end	e-value	coverage
EUC60599.1	AA9.hmm	373	7	244	220	2	218	1.3e-52	0.981818
protein_id:EUC60641.1
hmm_num:1
protein_id	CAZyme_family	protein_length	protein_start	protien_end	hmm_length	hmm_start	hmm_end	e-value	coverage
EUC60641.1	GH16.hmm	380	36	321	189	12	189	8.2e-17	0.936508
protein_id:EUC60645.1
hmm_num:2
protein_id	CAZyme_family	protein_length	protein_start	protien_end	hmm_length	hmm_start	hmm_end	e-value	coverage
EUC60645.1	AA9.hmm	329	9	226	220	3	219	1.1e-57	0.981818
EUC60645.1	CBM1.hmm	329	287	312	29	1	26	4.8e-13	0.862069
protein_id:EUC60659.1
hmm_num:1
protein_id	CAZyme_family	protein_length	protein_start	protien_end	hmm_length	hmm_start	hmm_end	e-value	coverage
EUC60659.1	AA9.hmm	247	8	226	220	2	219	5.4e-59	0.986364
protein_id:EUC60676.1
hmm_num:1
protein_id	CAZyme_family	protein_length	protein_start	protien_end	hmm_length	hmm_start	hmm_end	e-value	coverage
EUC60676.1	AA5.hmm	654	35	609	1281	556	1059	2.1e-133	0.392662
protein_id:EUC60729.1
hmm_num:1
protein_id	CAZyme_family	protein_length	protein_start	protien_end	hmm_length	hmm_start	hmm_end	e-value	coverage
EUC60729.1	AA3.hmm	813	163	730	618	83	404	5.3e-35	0.519417
protein_id:EUC60737.1
hmm_num:1
protein_id	CAZyme_family	protein_length	protein_start	protien_end	hmm_length	hmm_start	hmm_end	e-value	coverage
EUC60737.1	GT35.hmm	877	156	872	674	2	674	1.1e-272	0.997033
protein_id:EUC60740.1
hmm_num:1
protein_id	CAZyme_family	protein_length	protein_start	protien_end	hmm_length	hmm_start	hmm_end	e-value	coverage
EUC60740.1	GH43.hmm	255	20	218	248	1	165	6.1e-24	0.66129
protein_id:EUC60751.1
hmm_num:1
protein_id	CAZyme_family	protein_length	protein_start	protien_end	hmm_length	hmm_start	hmm_end	e-value	coverage
EUC60751.1	CE10.hmm	665	409	644	341	76	316	3.7e-22	0.703812
protein_id:EUC60768.1
hmm_num:1
protein_id	CAZyme_family	protein_length	protein_start	protien_end	hmm_length	hmm_start	hmm_end	e-value	coverage
EUC60768.1	AA9.hmm	249	7	220	220	2	219	2.9e-76	0.986364
protein_id:EUC60783.1
hmm_num:1
protein_id	CAZyme_family	protein_length	protein_start	protien_end	hmm_length	hmm_start	hmm_end	e-value	coverage
EUC60783.1	AA3.hmm	865	51	700	618	83	437	2e-81	0.572816
protein_id:EUC60811.1
hmm_num:1
protein_id	CAZyme_family	protein_length	protein_start	protien_end	hmm_length	hmm_start	hmm_end	e-value	coverage
EUC60811.1	CE4.hmm	463	170	284	130	9	122	1.1e-32	0.869231
protein_id:EUC60870.1
hmm_num:1
protein_id	CAZyme_family	protein_length	protein_start	protien_end	hmm_length	hmm_start	hmm_end	e-value	coverage
EUC60870.1	PL8.hmm	609	200	439	259	2	246	5.6e-45	0.942085
protein_id:EUC60993.1
hmm_num:1
protein_id	CAZyme_family	protein_length	protein_start	protien_end	hmm_length	hmm_start	hmm_end	e-value	coverage
EUC60993.1	CE14.hmm	243	41	153	124	1	124	6.3e-11	0.991935
protein_id:EUC61013.1
hmm_num:1
protein_id	CAZyme_family	protein_length	protein_start	protien_end	hmm_length	hmm_start	hmm_end	e-value	coverage
EUC61013.1	GH12.hmm	260	109	259	156	2	156	2.6e-43	0.987179
protein_id:EUC61021.1
hmm_num:1
protein_id	CAZyme_family	protein_length	protein_start	protien_end	hmm_length	hmm_start	hmm_end	e-value	coverage
EUC61021.1	CE1.hmm	306	27	268	227	22	200	5.8e-10	0.784141
protein_id:EUC61031.1
hmm_num:1
protein_id	CAZyme_family	protein_length	protein_start	protien_end	hmm_length	hmm_start	hmm_end	e-value	coverage
EUC61031.1	GH12.hmm	258	112	257	156	2	156	2.2e-40	0.987179
protein_id:EUC61047.1
hmm_num:1
protein_id	CAZyme_family	protein_length	protein_start	protien_end	hmm_length	hmm_start	hmm_end	e-value	coverage
EUC61047.1	GH27.hmm	428	218	339	375	255	373	1.7e-21	0.314667
protein_id:EUC61094.1
hmm_num:1
protein_id	CAZyme_family	protein_length	protein_start	protien_end	hmm_length	hmm_start	hmm_end	e-value	coverage
EUC61094.1	AA7.hmm	481	53	477	458	6	457	3.4e-81	0.984716
protein_id:EUC61095.1
hmm_num:1
protein_id	CAZyme_family	protein_length	protein_start	protien_end	hmm_length	hmm_start	hmm_end	e-value	coverage
EUC61095.1	AA9.hmm	231	7	226	220	2	214	5e-62	0.963636
protein_id:EUC61175.1
hmm_num:1
protein_id	CAZyme_family	protein_length	protein_start	protien_end	hmm_length	hmm_start	hmm_end	e-value	coverage
EUC61175.1	GH105.hmm	400	145	365	332	78	295	5.1e-27	0.653614
protein_id:EUC61177.1
hmm_num:1
protein_id	CAZyme_family	protein_length	protein_start	protien_end	hmm_length	hmm_start	hmm_end	e-value	coverage
EUC61177.1	AA7.hmm	510	3	209	458	14	201	4.8e-51	0.408297
protein_id:EUC61195.1
hmm_num:1
protein_id	CAZyme_family	protein_length	protein_start	protien_end	hmm_length	hmm_start	hmm_end	e-value	coverage
EUC61195.1	AA3.hmm	670	47	667	618	80	402	9.8e-80	0.521036
protein_id:EUC61231.1
hmm_num:1
protein_id	CAZyme_family	protein_length	protein_start	protien_end	hmm_length	hmm_start	hmm_end	e-value	coverage
EUC61231.1	GT2.hmm	1934	1433	1515	168	79	160	3.2e-13	0.482143
protein_id:EUC61243.1
hmm_num:1
protein_id	CAZyme_family	protein_length	protein_start	protien_end	hmm_length	hmm_start	hmm_end	e-value	coverage
EUC61243.1	GT8.hmm	321	7	271	257	26	255	3.5e-44	0.891051
protein_id:EUC61244.1
hmm_num:1
protein_id	CAZyme_family	protein_length	protein_start	protien_end	hmm_length	hmm_start	hmm_end	e-value	coverage
EUC61244.1	GH109.hmm	412	28	130	126	22	121	1.5e-08	0.785714
protein_id:EUC61248.1
hmm_num:1
protein_id	CAZyme_family	protein_length	protein_start	protien_end	hmm_length	hmm_start	hmm_end	e-value	coverage
EUC61248.1	CE10.hmm	566	118	297	341	74	206	2.3e-34	0.387097
protein_id:EUC61250.1
hmm_num:1
protein_id	CAZyme_family	protein_length	protein_start	protien_end	hmm_length	hmm_start	hmm_end	e-value	coverage
EUC61250.1	CE10.hmm	639	174	344	341	73	215	5.8e-33	0.416422
protein_id:EUC61268.1
hmm_num:1
protein_id	CAZyme_family	protein_length	protein_start	protien_end	hmm_length	hmm_start	hmm_end	e-value	coverage
EUC61268.1	AA7.hmm	597	155	578	458	22	456	8.8e-53	0.947598
protein_id:EUC61273.1
hmm_num:1
protein_id	CAZyme_family	protein_length	protein_start	protien_end	hmm_length	hmm_start	hmm_end	e-value	coverage
EUC61273.1	AA3.hmm	625	31	623	618	87	399	5.2e-91	0.504854
protein_id:EUC61275.1
hmm_num:2
protein_id	CAZyme_family	protein_length	protein_start	protien_end	hmm_length	hmm_start	hmm_end	e-value	coverage
EUC61275.1	CBM1.hmm	381	27	55	29	1	29	2.8e-13	0.965517
EUC61275.1	GH10.hmm	381	85	379	303	3	303	4.6e-104	0.990099
protein_id:EUC61278.1
hmm_num:1
protein_id	CAZyme_family	protein_length	protein_start	protien_end	hmm_length	hmm_start	hmm_end	e-value	coverage
EUC61278.1	CE12.hmm	231	22	204	210	2	209	6.7e-41	0.985714
protein_id:EUC61293.1
hmm_num:1
protein_id	CAZyme_family	protein_length	protein_start	protien_end	hmm_length	hmm_start	hmm_end	e-value	coverage
EUC61293.1	GH47.hmm	643	106	627	446	1	444	5.1e-122	0.993274
protein_id:EUC61314.1
hmm_num:1
protein_id	CAZyme_family	protein_length	protein_start	protien_end	hmm_length	hmm_start	hmm_end	e-value	coverage
EUC61314.1	CE12.hmm	237	23	210	210	2	209	5.3e-38	0.985714
protein_id:EUC61315.1
hmm_num:1
protein_id	CAZyme_family	protein_length	protein_start	protien_end	hmm_length	hmm_start	hmm_end	e-value	coverage
EUC61315.1	CE12.hmm	248	30	217	210	2	210	7e-37	0.990476
protein_id:EUC61424.1
hmm_num:2
protein_id	CAZyme_family	protein_length	protein_start	protien_end	hmm_length	hmm_start	hmm_end	e-value	coverage
EUC61424.1	CBM1.hmm	394	22	49	29	2	29	1.7e-12	0.931034
EUC61424.1	GH5.hmm	394	101	373	275	12	241	5e-37	0.832727
protein_id:EUC61431.1
hmm_num:1
protein_id	CAZyme_family	protein_length	protein_start	protien_end	hmm_length	hmm_start	hmm_end	e-value	coverage
EUC61431.1	AA3.hmm	596	5	592	618	87	402	1e-80	0.509709
protein_id:EUC61446.1
hmm_num:1
protein_id	CAZyme_family	protein_length	protein_start	protien_end	hmm_length	hmm_start	hmm_end	e-value	coverage
EUC61446.1	GH105.hmm	310	28	200	332	82	257	7e-26	0.527108
protein_id:EUC61453.1
hmm_num:2
protein_id	CAZyme_family	protein_length	protein_start	protien_end	hmm_length	hmm_start	hmm_end	e-value	coverage
EUC61453.1	AA9.hmm	507	9	211	220	4	219	2.7e-56	0.977273
EUC61453.1	CBM1.hmm	507	253	277	29	1	25	6.9e-11	0.827586
protein_id:EUC61463.1
hmm_num:1
protein_id	CAZyme_family	protein_length	protein_start	protien_end	hmm_length	hmm_start	hmm_end	e-value	coverage
EUC61463.1	GH1.hmm	526	57	523	429	2	427	1.3e-167	0.990676
protein_id:EUC61475.1
hmm_num:1
protein_id	CAZyme_family	protein_length	protein_start	protien_end	hmm_length	hmm_start	hmm_end	e-value	coverage
EUC61475.1	CE16.hmm	239	31	191	267	2	177	4.9e-32	0.655431
protein_id:EUC61477.1
hmm_num:1
protein_id	CAZyme_family	protein_length	protein_start	protien_end	hmm_length	hmm_start	hmm_end	e-value	coverage
EUC61477.1	PL4.hmm	515	18	505	567	2	567	3.3e-113	0.996473
protein_id:EUC61483.1
hmm_num:1
protein_id	CAZyme_family	protein_length	protein_start	protien_end	hmm_length	hmm_start	hmm_end	e-value	coverage
EUC61483.1	AA3.hmm	619	43	615	618	101	402	5.6e-72	0.487055
protein_id:EUC61491.1
hmm_num:1
protein_id	CAZyme_family	protein_length	protein_start	protien_end	hmm_length	hmm_start	hmm_end	e-value	coverage
EUC61491.1	GH5.hmm	406	34	369	275	6	235	3.8e-32	0.832727
protein_id:EUC61492.1
hmm_num:1
protein_id	CAZyme_family	protein_length	protein_start	protien_end	hmm_length	hmm_start	hmm_end	e-value	coverage
EUC61492.1	GH5.hmm	416	34	383	275	6	240	7.3e-26	0.850909
protein_id:EUC61497.1
hmm_num:1
protein_id	CAZyme_family	protein_length	protein_start	protien_end	hmm_length	hmm_start	hmm_end	e-value	coverage
EUC61497.1	GT69.hmm	511	148	387	239	1	239	6.8e-83	0.995816
protein_id:EUC61498.1
hmm_num:1
protein_id	CAZyme_family	protein_length	protein_start	protien_end	hmm_length	hmm_start	hmm_end	e-value	coverage
EUC61498.1	GT90.hmm	658	339	646	250	6	247	1.5e-63	0.964
protein_id:EUC61509.1
hmm_num:1
protein_id	CAZyme_family	protein_length	protein_start	protien_end	hmm_length	hmm_start	hmm_end	e-value	coverage
EUC61509.1	PL1.hmm	462	140	363	202	23	201	1.5e-45	0.881188
protein_id:EUC61517.1
hmm_num:1
protein_id	CAZyme_family	protein_length	protein_start	protien_end	hmm_length	hmm_start	hmm_end	e-value	coverage
EUC61517.1	AA3.hmm	600	3	596	618	85	402	2.6e-83	0.512945
protein_id:EUC61571.1
hmm_num:1
protein_id	CAZyme_family	protein_length	protein_start	protien_end	hmm_length	hmm_start	hmm_end	e-value	coverage
EUC61571.1	PL1.hmm	316	72	254	202	21	200	1.2e-49	0.886139
protein_id:EUC61604.1
hmm_num:1
protein_id	CAZyme_family	protein_length	protein_start	protien_end	hmm_length	hmm_start	hmm_end	e-value	coverage
EUC61604.1	CE8.hmm	331	55	310	288	9	272	9.3e-70	0.913194
protein_id:EUC61605.1
hmm_num:2
protein_id	CAZyme_family	protein_length	protein_start	protien_end	hmm_length	hmm_start	hmm_end	e-value	coverage
EUC61605.1	CBM1.hmm	362	20	47	29	2	29	3.5e-14	0.931034
EUC61605.1	CE8.hmm	362	85	340	288	9	271	7.2e-66	0.909722
protein_id:EUC61622.1
hmm_num:1
protein_id	CAZyme_family	protein_length	protein_start	protien_end	hmm_length	hmm_start	hmm_end	e-value	coverage
EUC61622.1	AA7.hmm	430	64	266	458	13	195	3.7e-52	0.39738
protein_id:EUC61633.1
hmm_num:1
protein_id	CAZyme_family	protein_length	protein_start	protien_end	hmm_length	hmm_start	hmm_end	e-value	coverage
EUC61633.1	GH6.hmm	385	57	345	294	12	290	1.1e-84	0.945578
protein_id:EUC61641.1
hmm_num:1
protein_id	CAZyme_family	protein_length	protein_start	protien_end	hmm_length	hmm_start	hmm_end	e-value	coverage
EUC61641.1	GH6.hmm	386	52	345	294	7	289	7.2e-75	0.959184
protein_id:EUC61650.1
hmm_num:1
protein_id	CAZyme_family	protein_length	protein_start	protien_end	hmm_length	hmm_start	hmm_end	e-value	coverage
EUC61650.1	GH28.hmm	436	77	350	325	29	277	1.8e-41	0.763077
protein_id:EUC61690.1
hmm_num:1
protein_id	CAZyme_family	protein_length	protein_start	protien_end	hmm_length	hmm_start	hmm_end	e-value	coverage
EUC61690.1	GT15.hmm	371	62	332	273	1	272	1.6e-127	0.992674
protein_id:EUC61704.1
hmm_num:1
protein_id	CAZyme_family	protein_length	protein_start	protien_end	hmm_length	hmm_start	hmm_end	e-value	coverage
EUC61704.1	GH92.hmm	783	284	765	491	9	490	3.9e-116	0.979633
protein_id:EUC61724.1
hmm_num:1
protein_id	CAZyme_family	protein_length	protein_start	protien_end	hmm_length	hmm_start	hmm_end	e-value	coverage
EUC61724.1	AA9.hmm	230	7	215	220	1	220	7.3e-70	0.995455
protein_id:EUC61741.1
hmm_num:1
protein_id	CAZyme_family	protein_length	protein_start	protien_end	hmm_length	hmm_start	hmm_end	e-value	coverage
EUC61741.1	GH35.hmm	1004	45	372	307	1	302	3.1e-77	0.980456
protein_id:EUC61959.1
hmm_num:1
protein_id	CAZyme_family	protein_length	protein_start	protien_end	hmm_length	hmm_start	hmm_end	e-value	coverage
EUC61959.1	CE10.hmm	341	72	333	341	77	331	6e-67	0.744868
protein_id:EUC61971.1
hmm_num:1
protein_id	CAZyme_family	protein_length	protein_start	protien_end	hmm_length	hmm_start	hmm_end	e-value	coverage
EUC61971.1	CE10.hmm	341	63	335	341	68	334	7.5e-67	0.780059
protein_id:EUC62006.1
hmm_num:1
protein_id	CAZyme_family	protein_length	protein_start	protien_end	hmm_length	hmm_start	hmm_end	e-value	coverage
EUC62006.1	GT22.hmm	579	10	434	389	2	389	5e-98	0.994859
protein_id:EUC62012.1
hmm_num:1
protein_id	CAZyme_family	protein_length	protein_start	protien_end	hmm_length	hmm_start	hmm_end	e-value	coverage
EUC62012.1	GH3.hmm	814	152	347	216	3	189	1.2e-53	0.861111
protein_id:EUC62029.1
hmm_num:1
protein_id	CAZyme_family	protein_length	protein_start	protien_end	hmm_length	hmm_start	hmm_end	e-value	coverage
EUC62029.1	CE8.hmm	313	33	292	288	8	272	8.1e-65	0.916667
protein_id:EUC62043.1
hmm_num:1
protein_id	CAZyme_family	protein_length	protein_start	protien_end	hmm_length	hmm_start	hmm_end	e-value	coverage
EUC62043.1	CE8.hmm	312	32	292	288	8	273	3.4e-63	0.920139
protein_id:EUC62048.1
hmm_num:1
protein_id	CAZyme_family	protein_length	protein_start	protien_end	hmm_length	hmm_start	hmm_end	e-value	coverage
EUC62048.1	GH46.hmm	173	57	130	222	43	113	0.00041	0.315315
protein_id:EUC62060.1
hmm_num:2
protein_id	CAZyme_family	protein_length	protein_start	protien_end	hmm_length	hmm_start	hmm_end	e-value	coverage
EUC62060.1	CBM1.hmm	352	24	51	29	2	29	1.1e-15	0.931034
EUC62060.1	CE1.hmm	352	97	292	227	7	192	1.2e-18	0.814978
protein_id:EUC62082.1
hmm_num:1
protein_id	CAZyme_family	protein_length	protein_start	protien_end	hmm_length	hmm_start	hmm_end	e-value	coverage
EUC62082.1	AA3.hmm	608	12	602	618	88	401	1.2e-93	0.506472
protein_id:EUC62105.1
hmm_num:2
protein_id	CAZyme_family	protein_length	protein_start	protien_end	hmm_length	hmm_start	hmm_end	e-value	coverage
EUC62105.1	GH16.hmm	687	292	416	189	4	98	4.3e-11	0.497354
EUC62105.1	GH16.hmm	687	465	635	189	94	189	4.9e-13	0.502646
protein_id:EUC62125.1
hmm_num:1
protein_id	CAZyme_family	protein_length	protein_start	protien_end	hmm_length	hmm_start	hmm_end	e-value	coverage
EUC62125.1	GT28.hmm	536	8	136	157	2	113	3.4e-15	0.707006
protein_id:EUC62135.1
hmm_num:1
protein_id	CAZyme_family	protein_length	protein_start	protien_end	hmm_length	hmm_start	hmm_end	e-value	coverage
EUC62135.1	AA7.hmm	493	55	490	458	4	458	1.4e-96	0.991266
protein_id:EUC62162.1
hmm_num:1
protein_id	CAZyme_family	protein_length	protein_start	protien_end	hmm_length	hmm_start	hmm_end	e-value	coverage
EUC62162.1	GT23.hmm	598	246	469	318	17	230	1.3e-06	0.669811
protein_id:EUC62168.1
hmm_num:1
protein_id	CAZyme_family	protein_length	protein_start	protien_end	hmm_length	hmm_start	hmm_end	e-value	coverage
EUC62168.1	GH3.hmm	845	38	251	216	3	216	5.9e-66	0.986111
protein_id:EUC62183.1
hmm_num:1
protein_id	CAZyme_family	protein_length	protein_start	protien_end	hmm_length	hmm_start	hmm_end	e-value	coverage
EUC62183.1	GH63.hmm	811	595	808	570	319	566	2.7e-30	0.433333
protein_id:EUC62259.1
hmm_num:2
protein_id	CAZyme_family	protein_length	protein_start	protien_end	hmm_length	hmm_start	hmm_end	e-value	coverage
EUC62259.1	PL4.hmm	502	99	419	567	206	567	5.9e-90	0.636684
EUC62259.1	CBM1.hmm	502	464	489	29	2	28	4.4e-12	0.896552
protein_id:EUC62274.1
hmm_num:1
protein_id	CAZyme_family	protein_length	protein_start	protien_end	hmm_length	hmm_start	hmm_end	e-value	coverage
EUC62274.1	GH71.hmm	425	23	400	375	1	372	5.9e-101	0.989333
protein_id:EUC62298.1
hmm_num:2
protein_id	CAZyme_family	protein_length	protein_start	protien_end	hmm_length	hmm_start	hmm_end	e-value	coverage
EUC62298.1	CBM1.hmm	450	26	53	29	2	29	3.2e-16	0.931034
EUC62298.1	GH6.hmm	450	115	409	294	8	289	7e-92	0.955782
protein_id:EUC62325.1
hmm_num:1
protein_id	CAZyme_family	protein_length	protein_start	protien_end	hmm_length	hmm_start	hmm_end	e-value	coverage
EUC62325.1	CBM1.hmm	140	26	53	29	2	29	7.9e-14	0.931034
protein_id:EUC62328.1
hmm_num:2
protein_id	CAZyme_family	protein_length	protein_start	protien_end	hmm_length	hmm_start	hmm_end	e-value	coverage
EUC62328.1	CBM1.hmm	364	26	53	29	2	29	1.2e-13	0.931034
EUC62328.1	CE16.hmm	364	99	353	267	2	266	4.4e-76	0.988764
protein_id:EUC62335.1
hmm_num:1
protein_id	CAZyme_family	protein_length	protein_start	protien_end	hmm_length	hmm_start	hmm_end	e-value	coverage
EUC62335.1	CBM13.hmm	216	18	162	188	5	150	3.7e-06	0.771277
protein_id:EUC62380.1
hmm_num:1
protein_id	CAZyme_family	protein_length	protein_start	protien_end	hmm_length	hmm_start	hmm_end	e-value	coverage
EUC62380.1	GH105.hmm	379	35	375	332	9	332	4.9e-103	0.972892
protein_id:EUC62386.1
hmm_num:1
protein_id	CAZyme_family	protein_length	protein_start	protien_end	hmm_length	hmm_start	hmm_end	e-value	coverage
EUC62386.1	GH18.hmm	455	57	410	296	3	291	3.4e-70	0.972973
protein_id:EUC62392.1
hmm_num:1
protein_id	CAZyme_family	protein_length	protein_start	protien_end	hmm_length	hmm_start	hmm_end	e-value	coverage
EUC62392.1	CE5.hmm	204	28	202	189	1	188	3.2e-35	0.989418
protein_id:EUC62393.1
hmm_num:1
protein_id	CAZyme_family	protein_length	protein_start	protien_end	hmm_length	hmm_start	hmm_end	e-value	coverage
EUC62393.1	GH18.hmm	455	60	412	296	3	291	1.3e-69	0.972973
protein_id:EUC62417.1
hmm_num:1
protein_id	CAZyme_family	protein_length	protein_start	protien_end	hmm_length	hmm_start	hmm_end	e-value	coverage
EUC62417.1	GH37.hmm	774	104	612	491	3	431	7.8e-106	0.87169
protein_id:EUC62428.1
hmm_num:1
protein_id	CAZyme_family	protein_length	protein_start	protien_end	hmm_length	hmm_start	hmm_end	e-value	coverage
EUC62428.1	GH2.hmm	889	2	683	752	26	496	1.1e-86	0.625
protein_id:EUC62436.1
hmm_num:1
protein_id	CAZyme_family	protein_length	protein_start	protien_end	hmm_length	hmm_start	hmm_end	e-value	coverage
EUC62436.1	GH31.hmm	973	348	810	427	2	427	2.4e-144	0.995316
protein_id:EUC62440.1
hmm_num:1
protein_id	CAZyme_family	protein_length	protein_start	protien_end	hmm_length	hmm_start	hmm_end	e-value	coverage
EUC62440.1	GH28.hmm	408	75	398	325	37	322	2.4e-52	0.876923
protein_id:EUC62445.1
hmm_num:2
protein_id	CAZyme_family	protein_length	protein_start	protien_end	hmm_length	hmm_start	hmm_end	e-value	coverage
EUC62445.1	GH71.hmm	518	33	215	375	1	170	5.5e-48	0.450667
EUC62445.1	GH71.hmm	518	294	493	375	174	374	3.7e-60	0.533333
protein_id:EUC62497.1
hmm_num:1
protein_id	CAZyme_family	protein_length	protein_start	protien_end	hmm_length	hmm_start	hmm_end	e-value	coverage
EUC62497.1	GH5.hmm	464	117	437	275	22	274	2.1e-42	0.916364
protein_id:EUC62511.1
hmm_num:1
protein_id	CAZyme_family	protein_length	protein_start	protien_end	hmm_length	hmm_start	hmm_end	e-value	coverage
EUC62511.1	CBM5.hmm	125	43	71	40	4	32	7.6e-06	0.7
protein_id:EUC62562.1
hmm_num:1
protein_id	CAZyme_family	protein_length	protein_start	protien_end	hmm_length	hmm_start	hmm_end	e-value	coverage
EUC62562.1	AA7.hmm	494	56	270	458	5	214	5.4e-49	0.456332
protein_id:EUC62569.1
hmm_num:1
protein_id	CAZyme_family	protein_length	protein_start	protien_end	hmm_length	hmm_start	hmm_end	e-value	coverage
EUC62569.1	CE5.hmm	207	28	207	189	1	189	5.6e-38	0.994709
protein_id:EUC62570.1
hmm_num:1
protein_id	CAZyme_family	protein_length	protein_start	protien_end	hmm_length	hmm_start	hmm_end	e-value	coverage
EUC62570.1	CE5.hmm	109	3	108	189	69	177	3e-19	0.571429
protein_id:EUC62571.1
hmm_num:1
protein_id	CAZyme_family	protein_length	protein_start	protien_end	hmm_length	hmm_start	hmm_end	e-value	coverage
EUC62571.1	CE5.hmm	195	28	192	189	1	177	5.4e-28	0.931217
protein_id:EUC62580.1
hmm_num:1
protein_id	CAZyme_family	protein_length	protein_start	protien_end	hmm_length	hmm_start	hmm_end	e-value	coverage
EUC62580.1	CE5.hmm	333	15	189	189	2	187	1.8e-34	0.978836
protein_id:EUC62581.1
hmm_num:1
protein_id	CAZyme_family	protein_length	protein_start	protien_end	hmm_length	hmm_start	hmm_end	e-value	coverage
EUC62581.1	CE5.hmm	212	23	211	189	1	188	5.8e-37	0.989418
protein_id:EUC62597.1
hmm_num:1
protein_id	CAZyme_family	protein_length	protein_start	protien_end	hmm_length	hmm_start	hmm_end	e-value	coverage
EUC62597.1	AA7.hmm	502	65	280	458	4	214	3.5e-48	0.458515
protein_id:EUC62600.1
hmm_num:1
protein_id	CAZyme_family	protein_length	protein_start	protien_end	hmm_length	hmm_start	hmm_end	e-value	coverage
EUC62600.1	CBM5.hmm	214	181	208	40	15	40	4.6e-06	0.625
protein_id:EUC62609.1
hmm_num:1
protein_id	CAZyme_family	protein_length	protein_start	protien_end	hmm_length	hmm_start	hmm_end	e-value	coverage
EUC62609.1	CE5.hmm	109	9	107	189	75	176	2.3e-17	0.534392
protein_id:EUC62627.1
hmm_num:1
protein_id	CAZyme_family	protein_length	protein_start	protien_end	hmm_length	hmm_start	hmm_end	e-value	coverage
EUC62627.1	GH43.hmm	325	20	309	248	1	247	1.3e-42	0.991935
protein_id:EUC62638.1
hmm_num:1
protein_id	CAZyme_family	protein_length	protein_start	protien_end	hmm_length	hmm_start	hmm_end	e-value	coverage
EUC62638.1	CE2.hmm	367	148	353	209	1	208	2.2e-26	0.990431
protein_id:EUC62660.1
hmm_num:1
protein_id	CAZyme_family	protein_length	protein_start	protien_end	hmm_length	hmm_start	hmm_end	e-value	coverage
EUC62660.1	AA7.hmm	583	135	566	458	23	455	2.9e-43	0.943231
protein_id:EUC62664.1
hmm_num:1
protein_id	CAZyme_family	protein_length	protein_start	protien_end	hmm_length	hmm_start	hmm_end	e-value	coverage
EUC62664.1	AA7.hmm	578	131	561	458	21	455	9.9e-45	0.947598
protein_id:EUC62666.1
hmm_num:1
protein_id	CAZyme_family	protein_length	protein_start	protien_end	hmm_length	hmm_start	hmm_end	e-value	coverage
EUC62666.1	GH43.hmm	328	20	312	248	1	247	3.7e-42	0.991935
protein_id:EUC62667.1
hmm_num:1
protein_id	CAZyme_family	protein_length	protein_start	protien_end	hmm_length	hmm_start	hmm_end	e-value	coverage
EUC62667.1	AA7.hmm	571	133	552	458	21	453	3.1e-39	0.943231
protein_id:EUC62674.1
hmm_num:1
protein_id	CAZyme_family	protein_length	protein_start	protien_end	hmm_length	hmm_start	hmm_end	e-value	coverage
EUC62674.1	AA7.hmm	576	151	334	458	22	202	3.1e-39	0.393013
protein_id:EUC62783.1
hmm_num:1
protein_id	CAZyme_family	protein_length	protein_start	protien_end	hmm_length	hmm_start	hmm_end	e-value	coverage
EUC62783.1	GH43.hmm	310	20	301	248	1	239	6.6e-39	0.959677
protein_id:EUC62785.1
hmm_num:1
protein_id	CAZyme_family	protein_length	protein_start	protien_end	hmm_length	hmm_start	hmm_end	e-value	coverage
EUC62785.1	CE10.hmm	460	91	220	341	74	188	2.7e-28	0.334311
protein_id:EUC62809.1
hmm_num:1
protein_id	CAZyme_family	protein_length	protein_start	protien_end	hmm_length	hmm_start	hmm_end	e-value	coverage
EUC62809.1	CE12.hmm	256	21	231	210	2	209	1.6e-51	0.985714
protein_id:EUC62829.1
hmm_num:1
protein_id	CAZyme_family	protein_length	protein_start	protien_end	hmm_length	hmm_start	hmm_end	e-value	coverage
EUC62829.1	GH128.hmm	270	45	268	224	4	224	2e-52	0.982143
protein_id:EUC62897.1
hmm_num:1
protein_id	CAZyme_family	protein_length	protein_start	protien_end	hmm_length	hmm_start	hmm_end	e-value	coverage
EUC62897.1	AA3.hmm	621	28	611	618	86	400	3.1e-72	0.508091
protein_id:EUC62907.1
hmm_num:1
protein_id	CAZyme_family	protein_length	protein_start	protien_end	hmm_length	hmm_start	hmm_end	e-value	coverage
EUC62907.1	PL1.hmm	296	54	232	202	28	201	2.1e-58	0.856436
protein_id:EUC62911.1
hmm_num:1
protein_id	CAZyme_family	protein_length	protein_start	protien_end	hmm_length	hmm_start	hmm_end	e-value	coverage
EUC62911.1	GH53.hmm	352	23	349	342	1	342	3.2e-100	0.997076
protein_id:EUC62919.1
hmm_num:1
protein_id	CAZyme_family	protein_length	protein_start	protien_end	hmm_length	hmm_start	hmm_end	e-value	coverage
EUC62919.1	GH28.hmm	442	54	419	325	7	320	1.3e-63	0.963077
protein_id:EUC62921.1
hmm_num:1
protein_id	CAZyme_family	protein_length	protein_start	protien_end	hmm_length	hmm_start	hmm_end	e-value	coverage
EUC62921.1	AA12.hmm	460	34	455	401	9	401	4.7e-128	0.977556
protein_id:EUC62932.1
hmm_num:1
protein_id	CAZyme_family	protein_length	protein_start	protien_end	hmm_length	hmm_start	hmm_end	e-value	coverage
EUC62932.1	GH53.hmm	352	23	349	342	1	342	9.3e-98	0.997076
protein_id:EUC62940.1
hmm_num:1
protein_id	CAZyme_family	protein_length	protein_start	protien_end	hmm_length	hmm_start	hmm_end	e-value	coverage
EUC62940.1	GH109.hmm	497	42	170	126	1	121	9.5e-10	0.952381
protein_id:EUC62946.1
hmm_num:1
protein_id	CAZyme_family	protein_length	protein_start	protien_end	hmm_length	hmm_start	hmm_end	e-value	coverage
EUC62946.1	GH29.hmm	849	417	754	346	24	346	1.9e-74	0.930636
protein_id:EUC62951.1
hmm_num:1
protein_id	CAZyme_family	protein_length	protein_start	protien_end	hmm_length	hmm_start	hmm_end	e-value	coverage
EUC62951.1	GH3.hmm	756	71	277	216	3	216	3e-58	0.986111
protein_id:EUC62954.1
hmm_num:1
protein_id	CAZyme_family	protein_length	protein_start	protien_end	hmm_length	hmm_start	hmm_end	e-value	coverage
EUC62954.1	GH3.hmm	216	80	193	216	5	114	2.9e-25	0.50463
protein_id:EUC62966.1
hmm_num:1
protein_id	CAZyme_family	protein_length	protein_start	protien_end	hmm_length	hmm_start	hmm_end	e-value	coverage
EUC62966.1	CE8.hmm	184	4	160	288	107	270	5.7e-50	0.565972
protein_id:EUC62976.1
hmm_num:1
protein_id	CAZyme_family	protein_length	protein_start	protien_end	hmm_length	hmm_start	hmm_end	e-value	coverage
EUC62976.1	GH3.hmm	862	38	252	216	4	216	8e-67	0.981481
protein_id:EUC62991.1
hmm_num:1
protein_id	CAZyme_family	protein_length	protein_start	protien_end	hmm_length	hmm_start	hmm_end	e-value	coverage
EUC62991.1	GH43.hmm	315	25	312	248	3	247	5.2e-49	0.983871
protein_id:EUC63009.1
hmm_num:1
protein_id	CAZyme_family	protein_length	protein_start	protien_end	hmm_length	hmm_start	hmm_end	e-value	coverage
EUC63009.1	GH38.hmm	1163	316	570	269	2	255	2.2e-79	0.94052
protein_id:EUC63045.1
hmm_num:1
protein_id	CAZyme_family	protein_length	protein_start	protien_end	hmm_length	hmm_start	hmm_end	e-value	coverage
EUC63045.1	AA7.hmm	619	157	373	458	5	212	1.1e-66	0.451965
protein_id:EUC63111.1
hmm_num:1
protein_id	CAZyme_family	protein_length	protein_start	protien_end	hmm_length	hmm_start	hmm_end	e-value	coverage
EUC63111.1	GH10.hmm	310	22	307	303	2	302	5.8e-93	0.990099
protein_id:EUC63112.1
hmm_num:1
protein_id	CAZyme_family	protein_length	protein_start	protien_end	hmm_length	hmm_start	hmm_end	e-value	coverage
[truncated: 1,065 more rows]

## Sheet: Sheet4
Query_id	Query_length	Query_start	Query_end	Subject_id	Subject_length	Subject_start	Subject_end	Identity	Positive	Gap	Align_length	Score	E_value	Query_annotation	Subject_annotation
EVM0001648.1	1495	705	1003	CYP79_273	1231	320	606	83/299(27.76)	0.48	0.04	299	119	1e-26	gene=EVM0001648	sid|102190|pid|77592|hfid|620|sfid|79|gi|568853305|taxonID|2711|Citrussinensis
EVM0009397.1	201	1	128	CYP51_6	1198	344	471	41/133(30.83)	0.49	0.08	133	52	1e-07	gene=EVM0009397	sid|86481|pid|63983|hfid|381|sfid|51|gb|KEQ58462.1|gi|662500826|taxonID|1043003|AureobasidiummelanogenumCBS110374
EVM0004333.1	514	1	514	CYP620_52	514	1	514	499/514(97.08)	0.99	0	514	1046	0	gene=EVM0004333	sid|69412|pid|49885|hfid|1549|sfid|620|gb|EUC58908.1|gi|576986172|taxonID|1086054|RhizoctoniasolaniAG-3Rhs1AP
EVM0000640.1	362	18	296	CYP51_422	1260	272	539	90/296(30.41)	0.47	0.15	296	102	5e-23	gene=EVM0000640	sid|99192|pid|74874|hfid|381|sfid|51|gb|EEH02637.1|gi|225554338|taxonID|447093|AjellomycescapsulatusG186AR
EVM0010567.1	611	1	611	CYP52_639	611	1	611	587/611(96.07)	0.98	0	611	1213	0	gene=EVM0010567	sid|69594|pid|50031|hfid|394|sfid|52|gb|EUC56534.1|gi|576983791|taxonID|1086054|RhizoctoniasolaniAG-3Rhs1AP
EVM0008888.1	312	106	283	CYP78_61	886	695	863	54/180(30.00)	0.5	0.07	180	64.7	4e-11	gene=EVM0008888	sid|88648|pid|65824|hfid|617|sfid|78|gb|EGU87652.1|gi|342888294|taxonID|660025|FusariumoxysporumFo5176
EVM0000298.1	1452	28	246	CYP51_7	1204	271	469	65/222(29.28)	0.5	0.12	222	75.5	4e-13	gene=EVM0000298	sid|86480|pid|63982|hfid|381|sfid|51|gi|627837805|taxonID|930090|BipolarisoryzaeATCC44560
EVM0009629.1	499	37	487	CYP53_90	1096	72	503	117/459(25.49)	0.48	0.08	459	158	1e-40	gene=EVM0009629	sid|103759|pid|79014|hfid|439|sfid|53|gi|46127417|gb|ESU15311.1|gi|558865228|taxonID|229533|FusariumgraminearumPH-1
EVM0000515.1	495	60	463	CYP53_90	1096	64	477	104/440(23.64)	0.42	0.14	440	103	5e-23	gene=EVM0000515	sid|103759|pid|79014|hfid|439|sfid|53|gi|46127417|gb|ESU15311.1|gi|558865228|taxonID|229533|FusariumgraminearumPH-1
EVM0005898.1	512	289	446	CYP51_421	1213	265	433	46/173(26.59)	0.43	0.11	173	52.8	9e-07	gene=EVM0005898	sid|99191|pid|74873|hfid|381|sfid|51|gb|EER36755.1|gi|240273233|taxonID|544712|AjellomycescapsulatusH143
EVM0008880.1	1091	70	255	CYP116_47	776	463	632	57/196(29.08)	0.46	0.18	196	57.8	6e-08	gene=EVM0008880	sid|48491|pid|34353|hfid|971|sfid|116|gi|493256321|taxonID|72556|Achromobacterpiechaudii
EVM0001574.1	679	434	675	CYP504_177	781	519	780	76/270(28.15)	0.41	0.13	270	77.8	2e-14	gene=EVM0001574	sid|14348|pid|10538|hfid|1401|sfid|504|gi|629670177|taxonID|1287681|EutypalataUCREL1
EVM0009899.1	295	140	265	CYP81_129	1825	1435	1567	45/140(32.14)	0.48	0.15	140	57.4	1e-08	gene=EVM0009899	sid|106489|pid|81460|hfid|637|sfid|81|emb|CBI33757.3|gi|296087383|taxonID|29760|Vitisvinifera
EVM0010232.1	626	324	547	CYP81_129	1825	1401	1632	67/245(27.35)	0.47	0.14	245	84.3	2e-16	gene=EVM0010232	sid|106489|pid|81460|hfid|637|sfid|81|emb|CBI33757.3|gi|296087383|taxonID|29760|Vitisvinifera
EVM0002508.1	1279	477	719	CYP51_422	1260	273	476	72/249(28.92)	0.46	0.2	249	94.4	5e-19	gene=EVM0002508	sid|99192|pid|74874|hfid|381|sfid|51|gb|EEH02637.1|gi|225554338|taxonID|447093|AjellomycescapsulatusG186AR
EVM0003686.1	542	15	541	CYP53_66	562	17	560	251/554(45.31)	0.64	0.07	554	483	3e-164	gene=EVM0003686	sid|68616|pid|49245|hfid|440|sfid|53|gb|EUC66565.1|gi|576993899|taxonID|1086054|RhizoctoniasolaniAG-3Rhs1AP
EVM0008556.1	354	28	275	CYP705_15	634	421	634	87/252(34.52)	0.48	0.17	252	126	1e-31	gene=EVM0008556	sid|55736|pid|39380|hfid|1587|sfid|705|emb|CAN80000.1|gi|147844086|taxonID|29760|Vitisvinifera
EVM0009273.1	498	94	467	CYP53_71	1159	19	388	101/383(26.37)	0.43	0.06	383	82.8	3e-16	gene=EVM0009273	sid|68633|pid|49262|hfid|443|sfid|53|gb|EWY82992.1|gi|587660624|taxonID|909455|FusariumoxysporumFOSC3-a
EVM0004720.1	433	64	401	CYP53_71	1159	9	387	97/387(25.06)	0.41	0.15	387	79.7	2e-15	gene=EVM0004720	sid|68633|pid|49262|hfid|443|sfid|53|gb|EWY82992.1|gi|587660624|taxonID|909455|FusariumoxysporumFOSC3-a
EVM0001222.1	410	117	323	CYP53_71	1159	129	331	66/212(31.13)	0.47	0.07	212	73.6	2e-13	gene=EVM0001222	sid|68633|pid|49262|hfid|443|sfid|53|gb|EWY82992.1|gi|587660624|taxonID|909455|FusariumoxysporumFOSC3-a
EVM0009006.1	210	1	202	CYP78_61	886	698	886	69/203(33.99)	0.56	0.07	203	100	1e-23	gene=EVM0009006	sid|88648|pid|65824|hfid|617|sfid|78|gb|EGU87652.1|gi|342888294|taxonID|660025|FusariumoxysporumFo5176
EVM0007512.1	420	261	409	CYP51_420	1213	350	490	50/151(33.11)	0.46	0.08	151	67	2e-11	gene=EVM0007512	sid|99190|pid|74873|hfid|381|sfid|51|gb|EGC42569.1|gi|325089259|taxonID|544711|AjellomycescapsulatusH88
EVM0007785.1	858	34	260	CYP81_129	1825	1409	1628	58/238(24.37)	0.45	0.12	238	56.2	2e-07	gene=EVM0007785	sid|106489|pid|81460|hfid|637|sfid|81|emb|CBI33757.3|gi|296087383|taxonID|29760|Vitisvinifera
EVM0007303.1	749	4	510	CYP53_69	1115	548	1052	297/510(58.24)	0.74	0.02	510	614	0	gene=EVM0007303	sid|100108|pid|75725|hfid|443|sfid|53|gb|EGU84572.1|gi|342884354|taxonID|660025|FusariumoxysporumFo5176
EVM0004743.1	1077	102	312	CYP51_569	1287	404	624	64/222(28.83)	0.47	0.05	222	67	1e-10	gene=EVM0004743	sid|92167|pid|68813|hfid|375|sfid|51|gi|326921749|taxonID|9103|Meleagrisgallopavo
EVM0003585.1	530	20	528	CYP4_190	579	49	579	152/548(27.74)	0.46	0.1	548	174	8e-47	gene=EVM0003585	sid|84731|pid|62497|hfid|163|sfid|4|gb|EUC57637.1|gi|576984894|taxonID|1086054|RhizoctoniasolaniAG-3Rhs1AP
EVM0003054.1	1176	69	537	CYP53_90	1096	69	511	101/484(20.87)	0.41	0.12	484	97.8	4e-20	gene=EVM0003054	sid|103759|pid|79014|hfid|439|sfid|53|gi|46127417|gb|ESU15311.1|gi|558865228|taxonID|229533|FusariumgraminearumPH-1
EVM0011111.1	489	106	364	CYP79_273	1231	312	567	76/259(29.34)	0.51	0.01	259	128	7e-31	gene=EVM0011111	sid|102190|pid|77592|hfid|620|sfid|79|gi|568853305|taxonID|2711|Citrussinensis
EVM0007623.1	1477	1240	1359	CYP749_142	543	107	211	37/120(30.83)	0.43	0.13	120	52.8	3e-06	gene=EVM0007623	sid|19929|pid|15005|hfid|1658|sfid|749|gi|658062391|taxonID|3750|Malusdomestica
EVM0010452.1	551	1	551	CYP51_997	551	1	551	548/551(99.46)	0.99	0	551	1139	0	gene=EVM0010452	sid|72184|pid|52098|hfid|380|sfid|51|gb|KEP48876.1|gi|660963519|taxonID|1423351|Rhizoctoniasolani123E
EVM0004328.1	555	142	539	CYP51_422	1260	184	539	117/409(28.61)	0.45	0.16	409	143	2e-35	gene=EVM0004328	sid|99192|pid|74874|hfid|381|sfid|51|gb|EEH02637.1|gi|225554338|taxonID|447093|AjellomycescapsulatusG186AR
EVM0000934.1	529	1	529	CYP1_741	529	1	529	379/545(69.54)	0.79	0.06	545	752	0	gene=EVM0000934	sid|88152|pid|65404|hfid|4|sfid|1|gb|KEP51678.1|gi|660967402|taxonID|1423351|Rhizoctoniasolani123E
EVM0000116.1	507	25	503	CYP53_90	1096	42	536	148/519(28.52)	0.46	0.12	519	192	4e-52	gene=EVM0000116	sid|103759|pid|79014|hfid|439|sfid|53|gi|46127417|gb|ESU15311.1|gi|558865228|taxonID|229533|FusariumgraminearumPH-1
EVM0005025.1	299	34	292	CYP504_177	781	523	775	84/267(31.46)	0.51	0.08	267	97.4	7e-22	gene=EVM0005025	sid|14348|pid|10538|hfid|1401|sfid|504|gi|629670177|taxonID|1287681|EutypalataUCREL1
EVM0007539.1	842	35	406	CYP51_422	1260	262	539	104/375(27.73)	0.44	0.27	375	116	4e-26	gene=EVM0007539	sid|99192|pid|74874|hfid|381|sfid|51|gb|EEH02637.1|gi|225554338|taxonID|447093|AjellomycescapsulatusG186AR
EVM0000598.1	845	84	438	CYP53_90	1096	73	423	91/361(25.21)	0.43	0.04	361	128	9e-30	gene=EVM0000598	sid|103759|pid|79014|hfid|439|sfid|53|gi|46127417|gb|ESU15311.1|gi|558865228|taxonID|229533|FusariumgraminearumPH-1
EVM0009858.1	1045	675	846	CYP51_8	1236	296	474	59/181(32.60)	0.54	0.06	181	95.1	2e-19	gene=EVM0009858	sid|86482|pid|63984|hfid|381|sfid|51|gb|EUN26126.1|gi|578488685|taxonID|930091|BipolarisvictoriaeFI3
EVM0007987.1	1052	83	318	CYP51_422	1260	273	541	82/274(29.93)	0.51	0.16	274	127	2e-29	gene=EVM0007987	sid|99192|pid|74874|hfid|381|sfid|51|gb|EEH02637.1|gi|225554338|taxonID|447093|AjellomycescapsulatusG186AR
EVM0007667.1	330	6	325	CYP620_287	504	185	504	138/325(42.46)	0.58	0.03	325	249	3e-77	gene=EVM0007667	sid|85481|pid|63131|hfid|1495|sfid|620|gb|KDQ57072.1|gi|646392558|taxonID|933084|JaapiaargillaceaMUCL33604
EVM0010268.1	438	4	438	CYP620_307	506	3	436	168/448(37.50)	0.54	0.06	448	281	3e-88	gene=EVM0010268	sid|82383|pid|60538|hfid|1495|sfid|620|dbj|BAL05081.1|gi|354961627|taxonID|5306|Phanerochaetechrysosporium
EVM0003615.1	279	21	278	CYP620_287	504	217	504	124/288(43.06)	0.57	0.1	288	229	1e-70	gene=EVM0003615	sid|85481|pid|63131|hfid|1495|sfid|620|gb|KDQ57072.1|gi|646392558|taxonID|933084|JaapiaargillaceaMUCL33604
EVM0004979.1	470	26	467	CYP620_588	515	25	508	164/494(33.20)	0.5	0.13	494	282	5e-88	gene=EVM0004979	sid|55729|pid|39373|hfid|1509|sfid|620|gi|636618591|taxonID|717944|TrametesversicolorFP-101664SS1
EVM0002567.1	316	85	200	CYP102_906	1526	1289	1406	41/119(34.45)	0.49	0.03	119	58.5	5e-09	gene=EVM0002567	sid|43702|pid|30941|hfid|757|sfid|102|gb|ENH79942.1|gi|477528157|taxonID|1213857|ColletotrichumorbiculareMAFF240422
EVM0005126.1	590	320	581	CYP504_177	781	519	773	81/269(30.11)	0.51	0.08	269	93.2	3e-19	gene=EVM0005126	sid|14348|pid|10538|hfid|1401|sfid|504|gi|629670177|taxonID|1287681|EutypalataUCREL1
EVM0007766.1	333	87	305	CYP102_906	1526	1292	1501	66/226(29.20)	0.43	0.1	226	65.5	3e-11	gene=EVM0007766	sid|43702|pid|30941|hfid|757|sfid|102|gb|ENH79942.1|gi|477528157|taxonID|1213857|ColletotrichumorbiculareMAFF240422
EVM0002894.1	332	87	318	CYP102_906	1526	1292	1521	65/243(26.75)	0.41	0.1	243	61.2	8e-10	gene=EVM0002894	sid|43702|pid|30941|hfid|757|sfid|102|gb|ENH79942.1|gi|477528157|taxonID|1213857|ColletotrichumorbiculareMAFF240422
EVM0002504.1	535	202	480	CYP79_273	1231	312	598	80/296(27.03)	0.47	0.09	296	112	1e-25	gene=EVM0002504	sid|102190|pid|77592|hfid|620|sfid|79|gi|568853305|taxonID|2711|Citrussinensis
EVM0008650.1	1340	386	491	CYP51_6	1198	360	461	40/106(37.74)	0.57	0.04	106	70.9	1e-11	gene=EVM0008650	sid|86481|pid|63983|hfid|381|sfid|51|gb|KEQ58462.1|gi|662500826|taxonID|1043003|AureobasidiummelanogenumCBS110374
EVM0000325.1	254	16	253	CYP705_15	634	416	634	103/244(42.21)	0.56	0.13	244	157	2e-43	gene=EVM0000325	sid|55736|pid|39380|hfid|1587|sfid|705|emb|CAN80000.1|gi|147844086|taxonID|29760|Vitisvinifera
EVM0009342.1	246	15	238	CYP705_15	634	418	624	96/228(42.11)	0.56	0.11	228	149	1e-40	gene=EVM0009342	sid|55736|pid|39380|hfid|1587|sfid|705|emb|CAN80000.1|gi|147844086|taxonID|29760|Vitisvinifera
EVM0010696.1	253	18	252	CYP705_15	634	420	634	99/239(41.42)	0.55	0.12	239	147	8e-40	gene=EVM0010696	sid|55736|pid|39380|hfid|1587|sfid|705|emb|CAN80000.1|gi|147844086|taxonID|29760|Vitisvinifera
EVM0007073.1	250	17	249	CYP705_15	634	420	634	101/238(42.44)	0.53	0.12	238	146	9e-40	gene=EVM0007073	sid|55736|pid|39380|hfid|1587|sfid|705|emb|CAN80000.1|gi|147844086|taxonID|29760|Vitisvinifera
EVM0002085.1	455	28	451	CYP620_577	455	21	449	165/443(37.25)	0.53	0.07	443	283	3e-89	gene=EVM0002085	sid|84619|pid|62416|hfid|1509|sfid|620|dbj|BAL05107.1|gi|354961679|taxonID|5306|Phanerochaetechrysosporium
EVM0006556.1	475	15	471	CYP620_291	507	12	503	179/505(35.45)	0.54	0.12	505	322	2e-103	gene=EVM0006556	sid|82367|pid|60523|hfid|1495|sfid|620|gb|KDQ62055.1|gi|646397904|taxonID|933084|JaapiaargillaceaMUCL33604
EVM0008149.1	264	22	264	CYP35_1	801	484	728	66/248(26.61)	0.46	0.03	248	89.7	1e-19	gene=EVM0008149	sid|80163|pid|58679|hfid|354|sfid|35|emb|CAP30519.2|gi|309360844|taxonID|6238|Caenorhabditisbriggsae
EVM0002161.1	327	34	327	CYP35_1	801	520	801	87/308(28.25)	0.43	0.13	308	91.3	9e-20	gene=EVM0002161	sid|80163|pid|58679|hfid|354|sfid|35|emb|CAP30519.2|gi|309360844|taxonID|6238|Caenorhabditisbriggsae
EVM0003079.1	172	22	171	CYP705_15	634	418	594	45/178(25.28)	0.4	0.16	178	45.4	1e-05	gene=EVM0003079	sid|55736|pid|39380|hfid|1587|sfid|705|emb|CAN80000.1|gi|147844086|taxonID|29760|Vitisvinifera
EVM0008335.1	525	8	521	CYP620_307	506	4	506	217/528(41.10)	0.6	0.07	528	404	2e-134	gene=EVM0008335	sid|82383|pid|60538|hfid|1495|sfid|620|dbj|BAL05081.1|gi|354961627|taxonID|5306|Phanerochaetechrysosporium
EVM0001476.1	271	88	211	CYP51_422	1260	331	466	47/138(34.06)	0.51	0.12	138	58.9	2e-09	gene=EVM0001476	sid|99192|pid|74874|hfid|381|sfid|51|gb|EEH02637.1|gi|225554338|taxonID|447093|AjellomycescapsulatusG186AR
EVM0008433.1	1181	1029	1148	CYP105_1077	409	277	395	39/123(31.71)	0.51	0.06	123	60.8	5e-09	gene=EVM0008433	sid|348|pid|235|hfid|774|sfid|105|gi|494898290|taxonID|320799|Gordoniasoli
EVM0006564.1	747	25	271	CYP51_6	1198	261	535	104/277(37.55)	0.54	0.12	277	163	4e-41	gene=EVM0006564	sid|86481|pid|63983|hfid|381|sfid|51|gb|KEQ58462.1|gi|662500826|taxonID|1043003|AureobasidiummelanogenumCBS110374
EVM0005976.1	647	357	585	CYP51_422	1260	230	476	76/248(30.65)	0.52	0.08	248	115	3e-26	gene=EVM0005976	sid|99192|pid|74874|hfid|381|sfid|51|gb|EEH02637.1|gi|225554338|taxonID|447093|AjellomycescapsulatusG186AR
EVM0005919.1	603	74	367	CYP51_422	1260	271	539	89/307(28.99)	0.48	0.17	307	109	2e-24	gene=EVM0005919	sid|99192|pid|74874|hfid|381|sfid|51|gb|EEH02637.1|gi|225554338|taxonID|447093|AjellomycescapsulatusG186AR
EVM0001976.1	1556	1057	1316	CYP51_422	1260	273	545	85/279(30.47)	0.48	0.09	279	117	5e-26	gene=EVM0001976	sid|99192|pid|74874|hfid|381|sfid|51|gb|EEH02637.1|gi|225554338|taxonID|447093|AjellomycescapsulatusG186AR
EVM0001468.1	1172	543	729	CYP102_482	1076	519	700	59/199(29.65)	0.46	0.15	199	80.1	1e-14	gene=EVM0001468	sid|84103|pid|62002|hfid|764|sfid|102|gi|598034027|taxonID|717982|AuriculariadelicataTFB-10046SS5
EVM0006636.1	348	34	335	CYP578_49	786	522	785	78/313(24.92)	0.4	0.19	313	52.4	5e-07	gene=EVM0006636	sid|15834|pid|11583|hfid|1484|sfid|578|gi|629734940|taxonID|655844|MetarhiziumanisopliaeARSEF23
EVM0001040.1	854	44	296	CYP51_6	1198	273	532	92/266(34.59)	0.55	0.07	266	159	2e-39	gene=EVM0001040	sid|86481|pid|63983|hfid|381|sfid|51|gb|KEQ58462.1|gi|662500826|taxonID|1043003|AureobasidiummelanogenumCBS110374
EVM0001170.1	1112	833	1058	CYP81_129	1825	1435	1700	63/286(22.03)	0.38	0.28	286	57.4	1e-07	gene=EVM0001170	sid|106489|pid|81460|hfid|637|sfid|81|emb|CBI33757.3|gi|296087383|taxonID|29760|Vitisvinifera
EVM0005855.1	555	67	226	CYP51_422	1260	260	405	45/160(28.12)	0.49	0.09	160	61.2	2e-09	gene=EVM0005855	sid|99192|pid|74874|hfid|381|sfid|51|gb|EEH02637.1|gi|225554338|taxonID|447093|AjellomycescapsulatusG186AR
EVM0002473.1	1514	13	124	CYP2_4011	988	310	406	37/112(33.04)	0.51	0.13	112	73.2	2e-12	gene=EVM0002473	sid|104649|pid|79831|hfid|30|sfid|2|gb|EMP27056.1|gi|465956648|taxonID|8469|Cheloniamydas
EVM0011133.1	364	20	302	CYP51_420	1213	234	503	85/292(29.11)	0.46	0.11	292	93.2	4e-20	gene=EVM0011133	sid|99190|pid|74873|hfid|381|sfid|51|gb|EGC42569.1|gi|325089259|taxonID|544711|AjellomycescapsulatusH88
EVM0011267.1	562	210	304	CYP51_569	1287	248	342	38/98(38.78)	0.56	0.06	98	56.2	8e-08	gene=EVM0011267	sid|92167|pid|68813|hfid|375|sfid|51|gi|326921749|taxonID|9103|Meleagrisgallopavo
EVM0002281.1	671	125	656	CYP53_94	1402	309	849	213/560(38.04)	0.54	0.08	560	384	6e-117	gene=EVM0002281	sid|50625|pid|35796|hfid|439|sfid|53|gb|EEH43856.1|gi|226288344|taxonID|502780|ParacoccidioidesbrasiliensisPb18
EVM0008025.1	1073	855	1006	CYP107_298	400	196	344	50/158(31.65)	0.44	0.09	158	70.9	3e-12	gene=EVM0008025	sid|706|pid|532|hfid|844|sfid|107|gi|664333413|taxonID|1463843|Streptomycessp.NRRLF-2747
EVM0010428.1	1406	905	1406	CYP620_51	512	6	512	473/507(93.29)	0.95	0.01	507	983	0	gene=EVM0010428	sid|69411|pid|49884|hfid|1549|sfid|620|gb|KEP46947.1|gi|660960155|taxonID|1423351|Rhizoctoniasolani123E
EVM0009222.1	937	569	862	CYP51_421	1213	226	495	88/302(29.14)	0.47	0.13	302	101	2e-21	gene=EVM0009222	sid|99191|pid|74873|hfid|381|sfid|51|gb|EER36755.1|gi|240273233|taxonID|544712|AjellomycescapsulatusH143
EVM0008931.1	274	26	246	CYP578_49	786	521	771	76/260(29.23)	0.44	0.18	260	75.5	7e-15	gene=EVM0008931	sid|15834|pid|11583|hfid|1484|sfid|578|gi|629734940|taxonID|655844|MetarhiziumanisopliaeARSEF23
EVM0008422.1	638	458	637	CYP81_129	1825	1435	1624	49/202(24.26)	0.43	0.17	202	50.8	5e-06	gene=EVM0008422	sid|106489|pid|81460|hfid|637|sfid|81|emb|CBI33757.3|gi|296087383|taxonID|29760|Vitisvinifera
EVM0005244.1	541	58	536	CYP125_105	925	46	513	132/500(26.40)	0.43	0.11	500	108	2e-24	gene=EVM0005244	sid|73569|pid|53192|hfid|1003|sfid|125|gi|511269706|taxonID|31958|Amycolatopsisorientalis
EVM0000387.1	1022	1	1022	CYP102_489	1044	1	1044	965/1044(92.43)	0.95	0.02	1044	1996	0	gene=EVM0000387	sid|81104|pid|59502|hfid|764|sfid|102|gb|EUC54437.1|gi|576981694|taxonID|1086054|RhizoctoniasolaniAG-3Rhs1AP
EVM0008510.1	629	34	232	CYP81_129	1825	1438	1629	65/215(30.23)	0.46	0.18	215	71.6	2e-12	gene=EVM0008510	sid|106489|pid|81460|hfid|637|sfid|81|emb|CBI33757.3|gi|296087383|taxonID|29760|Vitisvinifera
EVM0006261.1	988	10	479	CYP53_90	1096	51	491	109/475(22.95)	0.42	0.08	475	120	4e-27	gene=EVM0006261	sid|103759|pid|79014|hfid|439|sfid|53|gi|46127417|gb|ESU15311.1|gi|558865228|taxonID|229533|FusariumgraminearumPH-1
EVM0009097.1	419	5	414	CYP53_90	1096	65	446	90/420(21.43)	0.42	0.11	420	89	2e-18	gene=EVM0009097	sid|103759|pid|79014|hfid|439|sfid|53|gi|46127417|gb|ESU15311.1|gi|558865228|taxonID|229533|FusariumgraminearumPH-1
EVM0006962.1	1031	509	1001	CYP102_485	1503	1	462	408/502(81.27)	0.84	0.1	502	737	0	gene=EVM0006962	sid|81102|pid|59500|hfid|764|sfid|102|gb|EUC55331.1|gi|576982588|taxonID|1086054|RhizoctoniasolaniAG-3Rhs1AP
EVM0000221.1	1008	1	1008	CYP102_488	1047	1	1047	980/1047(93.60)	0.95	0.04	1047	2011	0	gene=EVM0000221	sid|81103|pid|59501|hfid|764|sfid|102|gb|KEP51050.1|gi|660966596|taxonID|1423351|Rhizoctoniasolani123E
EVM0005451.1	1029	1	1029	CYP102_473	1050	1	1050	1003/1050(95.52)	0.97	0.02	1050	2061	0	gene=EVM0005451	sid|106802|pid|81753|hfid|764|sfid|102|gb|KEP51051.1|gi|660966597|taxonID|1423351|Rhizoctoniasolani123E
EVM0004212.1	1702	1275	1599	CYP51_569	1287	197	553	92/360(25.56)	0.46	0.11	360	73.9	2e-12	gene=EVM0004212	sid|92167|pid|68813|hfid|375|sfid|51|gi|326921749|taxonID|9103|Meleagrisgallopavo
EVM0008370.1	936	375	936	CYP102_472	1009	444	1009	362/576(62.85)	0.77	0.04	576	750	0	gene=EVM0008370	sid|93392|pid|69887|hfid|764|sfid|102|gb|KDN37288.1|gi|639559421|taxonID|1287689|RhizoctoniasolaniAG-8WAC10335
EVM0002922.1	727	46	727	CYP505_203	691	46	691	315/693(45.45)	0.6	0.08	693	563	0	gene=EVM0002922	sid|14407|pid|10586|hfid|1406|sfid|505|dbj|GAD97695.1|gi|557723579|taxonID|1356009|ByssochlamysspectabilisNo.5
EVM0004764.1	916	15	225	CYP51_421	1213	227	439	66/219(30.14)	0.52	0.06	219	109	6e-24	gene=EVM0004764	sid|99191|pid|74873|hfid|381|sfid|51|gb|EER36755.1|gi|240273233|taxonID|544712|AjellomycescapsulatusH143
EVM0004204.1	292	1	160	CYP94_310	1595	573	740	49/179(27.37)	0.43	0.17	179	50.1	2e-06	gene=EVM0004204	sid|86444|pid|63948|hfid|719|sfid|94|gb|ABA95747.2|gi|108862162|taxonID|39947|OryzasativaJaponicaGroup
EVM0000546.1	1118	13	477	CYP620_582	523	19	515	189/504(37.50)	0.53	0.09	504	324	6e-98	gene=EVM0000546	sid|71596|pid|51619|hfid|1509|sfid|620|gi|599376135|taxonID|650164|PhanerochaetecarnosaHHB-10118-sp
EVM0009364.1	590	89	501	CYP125_105	925	65	443	103/420(24.52)	0.41	0.11	420	71.6	1e-12	gene=EVM0009364	sid|73569|pid|53192|hfid|1003|sfid|125|gi|511269706|taxonID|31958|Amycolatopsisorientalis
EVM0007261.1	551	354	424	CYP4_1760	781	137	210	38/74(51.35)	0.69	0.04	74	78.2	1e-14	gene=EVM0007261	sid|13678|pid|9978|hfid|162|sfid|4|gb|EHB14403.1|gi|351711484|taxonID|10181|Heterocephalusglaber
EVM0006395.1	1113	777	982	CYP51_11	1217	278	481	82/212(38.68)	0.56	0.07	212	122	1e-27	gene=EVM0006395	sid|86485|pid|63985|hfid|381|sfid|51|gb|EMD85094.1|gi|451992614|taxonID|701091|BipolarismaydisC5
EVM0006295.1	1262	954	1132	CYP51_422	1260	273	464	69/193(35.75)	0.51	0.08	193	104	4e-22	gene=EVM0006295	sid|99192|pid|74874|hfid|381|sfid|51|gb|EEH02637.1|gi|225554338|taxonID|447093|AjellomycescapsulatusG186AR
EVM0006462.1	391	132	378	CYP51_6	1198	268	533	91/267(34.08)	0.53	0.08	267	147	8e-38	gene=EVM0006462	sid|86481|pid|63983|hfid|381|sfid|51|gb|KEQ58462.1|gi|662500826|taxonID|1043003|AureobasidiummelanogenumCBS110374
EVM0011044.1	441	142	361	CYP706_140	817	538	772	64/241(26.56)	0.41	0.11	241	53.1	4e-07	gene=EVM0011044	sid|17385|pid|12810|hfid|1590|sfid|706|gb|EXB54433.1|gi|587864834|taxonID|981085|Morusnotabilis
EVM0001280.1	2089	1595	1787	CYP51_6	1198	267	472	61/211(28.91)	0.47	0.11	211	75.5	6e-13	gene=EVM0001280	sid|86481|pid|63983|hfid|381|sfid|51|gb|KEQ58462.1|gi|662500826|taxonID|1043003|AureobasidiummelanogenumCBS110374
EVM0001261.1	350	65	325	CYP81_129	1825	1424	1700	76/290(26.21)	0.41	0.14	290	74.7	4e-14	gene=EVM0001261	sid|106489|pid|81460|hfid|637|sfid|81|emb|CBI33757.3|gi|296087383|taxonID|29760|Vitisvinifera
EVM0001409.1	256	67	256	CYP504_177	781	563	777	55/215(25.58)	0.44	0.12	215	65.5	8e-12	gene=EVM0001409	sid|14348|pid|10538|hfid|1401|sfid|504|gi|629670177|taxonID|1287681|EutypalataUCREL1
EVM0010610.1	1252	8	262	CYP51_422	1260	271	540	88/270(32.59)	0.5	0.06	270	130	4e-30	gene=EVM0010610	sid|99192|pid|74874|hfid|381|sfid|51|gb|EEH02637.1|gi|225554338|taxonID|447093|AjellomycescapsulatusG186AR
EVM0007970.1	386	47	294	CYP51_421	1213	227	432	70/254(27.56)	0.42	0.21	254	73.9	1e-13	gene=EVM0007970	sid|99191|pid|74873|hfid|381|sfid|51|gb|EER36755.1|gi|240273233|taxonID|544712|AjellomycescapsulatusH143
EVM0008368.1	324	35	299	CYP578_49	786	522	776	68/275(24.73)	0.39	0.11	275	53.1	2e-07	gene=EVM0008368	sid|15834|pid|11583|hfid|1484|sfid|578|gi|629734940|taxonID|655844|MetarhiziumanisopliaeARSEF23
EVM0011006.1	839	303	390	CYP51_420	1213	325	410	35/89(39.33)	0.6	0.04	89	55.8	2e-07	gene=EVM0011006	sid|99190|pid|74873|hfid|381|sfid|51|gb|EGC42569.1|gi|325089259|taxonID|544711|AjellomycescapsulatusH88
EVM0011173.1	743	158	443	CYP79_273	1231	312	594	80/290(27.59)	0.49	0.04	290	122	5e-28	gene=EVM0011173	sid|102190|pid|77592|hfid|620|sfid|79|gi|568853305|taxonID|2711|Citrussinensis
EVM0007421.1	388	47	276	CYP81_129	1825	1401	1629	65/257(25.29)	0.42	0.21	257	68.9	5e-12	gene=EVM0007421	sid|106489|pid|81460|hfid|637|sfid|81|emb|CBI33757.3|gi|296087383|taxonID|29760|Vitisvinifera
EVM0009649.1	1461	1349	1456	CYP715_3	577	1	110	33/110(30.00)	0.51	0.02	110	61.2	7e-09	gene=EVM0009649	sid|104289|pid|79503|hfid|1616|sfid|715|gi|565373658|taxonID|4113|Solanumtuberosum
EVM0000217.1	512	46	509	CYP620_605	518	43	508	175/479(36.53)	0.58	0.06	479	324	1e-103	gene=EVM0000217	sid|56400|pid|39942|hfid|1502|sfid|620|gb|KDQ53891.1|gi|646389102|taxonID|933084|JaapiaargillaceaMUCL33604
EVM0010181.1	626	346	541	CYP81_129	1825	1430	1628	60/210(28.57)	0.5	0.12	210	85.5	1e-16	gene=EVM0010181	sid|106489|pid|81460|hfid|637|sfid|81|emb|CBI33757.3|gi|296087383|taxonID|29760|Vitisvinifera
EVM0007917.1	647	367	566	CYP81_129	1825	1426	1629	62/215(28.84)	0.51	0.12	215	84.3	3e-16	gene=EVM0007917	sid|106489|pid|81460|hfid|637|sfid|81|emb|CBI33757.3|gi|296087383|taxonID|29760|Vitisvinifera
EVM0003597.1	646	366	570	CYP81_129	1825	1426	1629	60/220(27.27)	0.49	0.14	220	77.4	3e-14	gene=EVM0003597	sid|106489|pid|81460|hfid|637|sfid|81|emb|CBI33757.3|gi|296087383|taxonID|29760|Vitisvinifera
EVM0003919.1	1069	30	510	CYP4_188	566	59	561	181/510(35.49)	0.53	0.07	510	273	2e-79	gene=EVM0003919	sid|84733|pid|62498|hfid|163|sfid|4|gb|EUC56801.1|gi|576984058|taxonID|1086054|RhizoctoniasolaniAG-3Rhs1AP
EVM0010153.1	629	402	624	CYP81_129	1825	1428	1651	65/238(27.31)	0.47	0.12	238	81.3	2e-15	gene=EVM0010153	sid|106489|pid|81460|hfid|637|sfid|81|emb|CBI33757.3|gi|296087383|taxonID|29760|Vitisvinifera
EVM0010998.1	585	352	547	CYP81_129	1825	1428	1626	59/210(28.10)	0.49	0.12	210	73.9	3e-13	gene=EVM0010998	sid|106489|pid|81460|hfid|637|sfid|81|emb|CBI33757.3|gi|296087383|taxonID|29760|Vitisvinifera
EVM0002611.1	567	358	549	CYP81_129	1825	1430	1624	60/207(28.99)	0.5	0.13	207	77.4	2e-14	gene=EVM0002611	sid|106489|pid|81460|hfid|637|sfid|81|emb|CBI33757.3|gi|296087383|taxonID|29760|Vitisvinifera
EVM0008036.1	326	77	319	CYP102_906	1526	1292	1523	74/247(29.96)	0.46	0.08	247	87.4	2e-18	gene=EVM0008036	sid|43702|pid|30941|hfid|757|sfid|102|gb|ENH79942.1|gi|477528157|taxonID|1213857|ColletotrichumorbiculareMAFF240422
EVM0010163.1	327	77	326	CYP102_906	1526	1292	1526	81/256(31.64)	0.48	0.11	256	89.4	4e-19	gene=EVM0010163	sid|43702|pid|30941|hfid|757|sfid|102|gb|ENH79942.1|gi|477528157|taxonID|1213857|ColletotrichumorbiculareMAFF240422
EVM0008431.1	829	382	805	CYP94_307	1765	1219	1626	94/437(21.51)	0.39	0.1	437	69.3	1e-11	gene=EVM0008431	sid|86441|pid|63946|hfid|719|sfid|94|emb|CBX24404.1|gi|346703736|taxonID|4538|Oryzaglaberrima
EVM0001384.1	1066	48	536	CYP125_111	942	14	545	132/545(24.22)	0.41	0.13	545	81.6	3e-15	gene=EVM0001384	sid|73575|pid|53194|hfid|1003|sfid|125|gi|655982583|taxonID|168697|Salinisporaarenicola
EVM0007830.1	284	33	280	CYP504_177	781	511	773	68/270(25.19)	0.43	0.11	270	65.1	2e-11	gene=EVM0007830	sid|14348|pid|10538|hfid|1401|sfid|504|gi|629670177|taxonID|1287681|EutypalataUCREL1
EVM0000736.1	1212	400	644	CYP51_8	1236	330	539	69/249(27.71)	0.42	0.17	249	76.3	2e-13	gene=EVM0000736	sid|86482|pid|63984|hfid|381|sfid|51|gb|EUN26126.1|gi|578488685|taxonID|930091|BipolarisvictoriaeFI3
EVM0006387.1	671	55	501	CYP53_90	1096	66	485	113/454(24.89)	0.46	0.09	454	159	2e-40	gene=EVM0006387	sid|103759|pid|79014|hfid|439|sfid|53|gi|46127417|gb|ESU15311.1|gi|558865228|taxonID|229533|FusariumgraminearumPH-1
EVM0008857.1	552	70	441	CYP53_90	1096	48	423	96/393(24.43)	0.43	0.1	393	92	6e-19	gene=EVM0008857	sid|103759|pid|79014|hfid|439|sfid|53|gi|46127417|gb|ESU15311.1|gi|558865228|taxonID|229533|FusariumgraminearumPH-1
EVM0001048.1	527	28	517	CYP125_104	926	20	504	141/507(27.81)	0.42	0.08	507	112	2e-25	gene=EVM0001048	sid|73568|pid|53191|hfid|1003|sfid|125|gi|494724365|taxonID|285679|Micromonosporalupini
EVM0006931.1	1129	554	766	CYP116_119	780	469	663	57/216(26.39)	0.45	0.11	216	64.7	5e-10	gene=EVM0006931	sid|48563|pid|34382|hfid|971|sfid|116|gi|516082493|taxonID|119219|Cupriavidusmetallidurans
EVM0003380.1	1338	750	930	CYP51_421	1213	193	361	59/187(31.55)	0.53	0.13	187	74.7	6e-13	gene=EVM0003380	sid|99191|pid|74873|hfid|381|sfid|51|gb|EER36755.1|gi|240273233|taxonID|544712|AjellomycescapsulatusH143
EVM0002421.1	2396	29	267	CYP504_177	781	519	775	72/260(27.69)	0.43	0.09	260	84	2e-15	gene=EVM0002421	sid|14348|pid|10538|hfid|1401|sfid|504|gi|629670177|taxonID|1287681|EutypalataUCREL1
EVM0001826.1	1061	832	1061	CYP504_177	781	526	781	68/257(26.46)	0.43	0.11	257	66.2	2e-10	gene=EVM0001826	sid|14348|pid|10538|hfid|1401|sfid|504|gi|629670177|taxonID|1287681|EutypalataUCREL1
EVM0007194.1	380	35	364	CYP51_422	1260	272	573	96/350(27.43)	0.44	0.19	350	105	7e-24	gene=EVM0007194	sid|99192|pid|74874|hfid|381|sfid|51|gb|EEH02637.1|gi|225554338|taxonID|447093|AjellomycescapsulatusG186AR
EVM0000277.1	864	8	218	CYP51_420	1213	227	432	68/220(30.91)	0.49	0.1	220	95.1	2e-19	gene=EVM0000277	sid|99190|pid|74873|hfid|381|sfid|51|gb|EGC42569.1|gi|325089259|taxonID|544711|AjellomycescapsulatusH88
EVM0004172.1	461	10	265	CYP51_422	1260	260	539	93/293(31.74)	0.46	0.17	293	115	9e-27	gene=EVM0004172	sid|99192|pid|74874|hfid|381|sfid|51|gb|EEH02637.1|gi|225554338|taxonID|447093|AjellomycescapsulatusG186AR
EVM0001511.1	341	42	135	CYP71_1529	676	423	514	38/95(40.00)	0.55	0.04	95	61.2	7e-10	gene=EVM0001511	sid|70530|pid|50825|hfid|553|sfid|71|gi|302892481|taxonID|660122|NectriahaematococcampVI77-13-4
EVM0002514.1	506	31	502	CYP620_300	508	32	495	186/474(39.24)	0.6	0.03	474	372	4e-122	gene=EVM0002514	sid|82376|pid|60531|hfid|1495|sfid|620|gi|599366686|taxonID|650164|PhanerochaetecarnosaHHB-10118-sp
EVM0004273.1	276	45	273	CYP504_177	781	523	774	60/256(23.44)	0.43	0.12	256	58.5	3e-09	gene=EVM0004273	sid|14348|pid|10538|hfid|1401|sfid|504|gi|629670177|taxonID|1287681|EutypalataUCREL1
EVM0007776.1	521	38	517	CYP125_112	942	31	508	134/516(25.97)	0.42	0.14	516	123	2e-29	gene=EVM0007776	sid|73576|pid|53194|hfid|1003|sfid|125|gi|648592643|taxonID|168697|Salinisporaarenicola
EVM0007975.1	812	40	364	CYP51_7	1204	278	619	115/350(32.86)	0.55	0.09	350	172	6e-44	gene=EVM0007975	sid|86480|pid|63982|hfid|381|sfid|51|gi|627837805|taxonID|930090|BipolarisoryzaeATCC44560
EVM0006102.1	1053	242	1053	CYP505_63	1056	262	1056	320/845(37.87)	0.53	0.1	845	479	2e-150	gene=EVM0006102	sid|56781|pid|40235|hfid|1408|sfid|505|gi|628215950|taxonID|1182541|CaproniacoronataCBS617.96
EVM0009795.1	686	258	595	CYP51_11	1217	226	536	101/354(28.53)	0.44	0.17	354	124	6e-29	gene=EVM0009795	sid|86485|pid|63985|hfid|381|sfid|51|gb|EMD85094.1|gi|451992614|taxonID|701091|BipolarismaydisC5
EVM0005031.1	674	236	461	CYP102_906	1526	1295	1522	67/247(27.13)	0.41	0.16	247	53.1	1e-06	gene=EVM0005031	sid|43702|pid|30941|hfid|757|sfid|102|gb|ENH79942.1|gi|477528157|taxonID|1213857|ColletotrichumorbiculareMAFF240422
EVM0006188.1	599	385	569	CYP81_129	1825	1434	1623	60/201(29.85)	0.48	0.13	201	76.6	5e-14	gene=EVM0006188	sid|106489|pid|81460|hfid|637|sfid|81|emb|CBI33757.3|gi|296087383|taxonID|29760|Vitisvinifera
EVM0000179.1	518	33	514	CYP6_1065	528	27	527	164/512(32.03)	0.52	0.08	512	275	2e-84	gene=EVM0000179	sid|90730|pid|67598|hfid|204|sfid|6|gi|615473883|taxonID|1445577|ColletotrichumfioriniaePJ7
EVM0006449.1	602	32	572	CYP78_57	539	40	511	162/560(28.93)	0.46	0.19	560	201	3e-56	gene=EVM0006449	sid|92776|pid|69371|hfid|619|sfid|78|dbj|GAA83936.1|gi|358367317|taxonID|1033177|AspergilluskawachiiIFO4308
EVM0009661.1	544	282	472	CYP81_129	1825	1427	1629	55/212(25.94)	0.45	0.14	212	72.8	7e-13	gene=EVM0009661	sid|106489|pid|81460|hfid|637|sfid|81|emb|CBI33757.3|gi|296087383|taxonID|29760|Vitisvinifera
EVM0002109.1	515	10	514	CYP620_683	516	12	511	182/514(35.41)	0.54	0.04	514	316	3e-100	gene=EVM0002109	sid|57227|pid|40563|hfid|1521|sfid|620|gb|KDR69246.1|gi|648155446|taxonID|685588|GalerinamarginataCBS339.88
EVM0009466.1	296	2	291	CYP51_420	1213	227	495	88/296(29.73)	0.46	0.11	296	101	5e-23	gene=EVM0009466	sid|99190|pid|74873|hfid|381|sfid|51|gb|EGC42569.1|gi|325089259|taxonID|544711|AjellomycescapsulatusH88
EVM0008401.1	442	3	419	CYP78_101	540	131	527	149/428(34.81)	0.56	0.1	428	242	6e-73	gene=EVM0008401	sid|58180|pid|41184|hfid|615|sfid|78|gi|628235049|taxonID|930089|Bipolariszeicola26-R-13
EVM0008833.1	839	73	364	CYP79_273	1231	312	598	80/296(27.03)	0.5	0.04	296	118	8e-27	gene=EVM0008833	sid|102190|pid|77592|hfid|620|sfid|79|gi|568853305|taxonID|2711|Citrussinensis
EVM0005671.1	559	66	307	CYP51_8	1236	279	541	77/269(28.62)	0.45	0.12	269	84.3	2e-16	gene=EVM0005671	sid|86482|pid|63984|hfid|381|sfid|51|gb|EUN26126.1|gi|578488685|taxonID|930091|BipolarisvictoriaeFI3
EVM0005931.1	2556	1748	1832	CYP71_1909	463	376	461	28/86(32.56)	0.59	0.01	86	58.9	5e-08	gene=EVM0005931	sid|44369|pid|31495|hfid|551|sfid|71|gi|566153279|taxonID|3694|Populustrichocarpa
EVM0000023.1	362	137	257	CYP51_11	1217	375	494	40/127(31.50)	0.49	0.1	127	57	2e-08	gene=EVM0000023	sid|86485|pid|63985|hfid|381|sfid|51|gb|EMD85094.1|gi|451992614|taxonID|701091|BipolarismaydisC5
EVM0002719.1	365	15	248	CYP51_422	1260	247	478	71/249(28.51)	0.45	0.13	249	62.4	4e-10	gene=EVM0002719	sid|99192|pid|74874|hfid|381|sfid|51|gb|EEH02637.1|gi|225554338|taxonID|447093|AjellomycescapsulatusG186AR
EVM0008651.1	476	228	414	CYP51_422	1260	300	472	55/191(28.80)	0.48	0.12	191	60.8	2e-09	gene=EVM0008651	sid|99192|pid|74874|hfid|381|sfid|51|gb|EEH02637.1|gi|225554338|taxonID|447093|AjellomycescapsulatusG186AR
EVM0003604.1	907	135	226	CYP81_129	1825	1545	1628	30/92(32.61)	0.52	0.09	92	52.8	2e-06	gene=EVM0003604	sid|106489|pid|81460|hfid|637|sfid|81|emb|CBI33757.3|gi|296087383|taxonID|29760|Vitisvinifera
EVM0009330.1	550	8	529	CYP78_103	540	25	528	188/534(35.21)	0.54	0.08	534	303	1e-94	gene=EVM0009330	sid|58183|pid|41186|hfid|615|sfid|78|gb|EMD88646.1|gi|451996179|taxonID|701091|BipolarismaydisC5
EVM0007557.1	439	1	412	CYP78_98	532	124	520	152/427(35.60)	0.55	0.11	427	247	8e-75	gene=EVM0007557	sid|58178|pid|41182|hfid|615|sfid|78|gi|330926986|taxonID|861557|Pyrenophorateresf.teres0-1
EVM0004552.1	1544	3	484	CYP620_304	507	5	482	198/487(40.66)	0.59	0.03	487	378	6e-116	gene=EVM0004552	sid|82381|pid|60536|hfid|1495|sfid|620|gb|KDQ62054.1|gi|646397903|taxonID|933084|JaapiaargillaceaMUCL33604
EVM0003208.1	544	149	443	CYP51_421	1213	228	495	89/310(28.71)	0.46	0.18	310	127	1e-30	gene=EVM0003208	sid|99191|pid|74873|hfid|381|sfid|51|gb|EER36755.1|gi|240273233|taxonID|544712|AjellomycescapsulatusH143
EVM0001284.1	593	369	561	CYP81_129	1825	1430	1626	59/207(28.50)	0.51	0.12	207	74.3	3e-13	gene=EVM0001284	sid|106489|pid|81460|hfid|637|sfid|81|emb|CBI33757.3|gi|296087383|taxonID|29760|Vitisvinifera
EVM0008477.1	388	7	386	CYP620_254	506	114	500	141/395(35.70)	0.52	0.06	395	241	2e-73	gene=EVM0008477	sid|59401|pid|42004|hfid|1495|sfid|620|gi|599103381|taxonID|741275|PunctulariastrigosozonataHHB-11173SS5
EVM0009136.1	486	23	284	CYP51_9	1237	272	538	94/273(34.43)	0.52	0.06	273	164	1e-42	gene=EVM0009136	sid|86483|pid|63984|hfid|381|sfid|51|gi|628209341|taxonID|930089|Bipolariszeicola26-R-13
EVM0005929.1	541	199	519	CYP79_273	1231	306	592	68/343(19.83)	0.37	0.23	343	69.3	8e-12	gene=EVM0005929	sid|102190|pid|77592|hfid|620|sfid|79|gi|568853305|taxonID|2711|Citrussinensis
EVM0003527.1	377	211	322	CYP714_73	847	16	112	36/116(31.03)	0.47	0.2	116	60.5	2e-09	gene=EVM0003527	sid|72245|pid|52143|hfid|1612|sfid|714|gb|EEC67558.1|gi|218185131|taxonID|39946|OryzasativaIndicaGroup
EVM0007951.1	443	186	365	CYP51_6	1198	287	522	72/237(30.38)	0.48	0.24	237	102	7e-23	gene=EVM0007951	sid|86481|pid|63983|hfid|381|sfid|51|gb|KEQ58462.1|gi|662500826|taxonID|1043003|AureobasidiummelanogenumCBS110374
EVM0001935.1	496	54	466	CYP620_259	514	67	477	152/425(35.76)	0.59	0.06	425	291	3e-91	gene=EVM0001935	sid|59406|pid|42009|hfid|1495|sfid|620|gi|630186121|taxonID|1381753|MoniliophthoraroreriMCA2997
EVM0004909.1	551	85	508	CYP53_90	1096	72	457	89/433(20.55)	0.41	0.13	433	87	2e-17	gene=EVM0004909	sid|103759|pid|79014|hfid|439|sfid|53|gi|46127417|gb|ESU15311.1|gi|558865228|taxonID|229533|FusariumgraminearumPH-1
EVM0000945.1	1392	355	830	CYP125_112	942	95	505	108/496(21.77)	0.37	0.21	496	53.1	2e-06	gene=EVM0000945	sid|73576|pid|53194|hfid|1003|sfid|125|gi|648592643|taxonID|168697|Salinisporaarenicola
EVM0001988.1	275	49	243	CYP81_129	1825	1431	1624	60/206(29.13)	0.49	0.11	206	74.7	2e-14	gene=EVM0001988	sid|106489|pid|81460|hfid|637|sfid|81|emb|CBI33757.3|gi|296087383|taxonID|29760|Vitisvinifera
EVM0006906.1	206	45	174	CYP81_129	1825	1427	1563	46/143(32.17)	0.52	0.13	143	72	6e-14	gene=EVM0006906	sid|106489|pid|81460|hfid|637|sfid|81|emb|CBI33757.3|gi|296087383|taxonID|29760|Vitisvinifera
EVM0007058.1	992	700	912	CYP51_420	1213	261	444	49/216(22.69)	0.38	0.16	216	53.9	1e-06	gene=EVM0007058	sid|99190|pid|74873|hfid|381|sfid|51|gb|EGC42569.1|gi|325089259|taxonID|544711|AjellomycescapsulatusH88
EVM0003909.1	854	280	569	CYP125_115	925	235	507	87/292(29.79)	0.45	0.07	292	99.8	5e-21	gene=EVM0003909	sid|73579|pid|53196|hfid|1003|sfid|125|gi|491297531|taxonID|36819|Amycolatopsisazurea
EVM0008491.1	187	15	115	CYP51_6	1198	359	458	35/104(33.65)	0.54	0.07	104	54.7	1e-08	gene=EVM0008491	sid|86481|pid|63983|hfid|381|sfid|51|gb|KEQ58462.1|gi|662500826|taxonID|1043003|AureobasidiummelanogenumCBS110374
EVM0003379.1	268	95	265	CYP81_129	1825	1435	1607	49/185(26.49)	0.46	0.14	185	59.3	1e-09	gene=EVM0003379	sid|106489|pid|81460|hfid|637|sfid|81|emb|CBI33757.3|gi|296087383|taxonID|29760|Vitisvinifera
EVM0011251.1	192	23	123	CYP51_9	1237	378	475	33/103(32.04)	0.56	0.07	103	56.2	4e-09	gene=EVM0011251	sid|86483|pid|63984|hfid|381|sfid|51|gi|628209341|taxonID|930089|Bipolariszeicola26-R-13
EVM0002338.1	541	6	517	CYP2_33	531	3	521	207/523(39.58)	0.6	0.03	523	421	3e-140	gene=EVM0002338	sid|65170|pid|46567|hfid|58|sfid|2|gi|628317185|taxonID|1182544|CladophialophorayegresiiCBS114405
EVM0004143.1	1296	718	1020	CYP51_422	1260	272	540	94/312(30.13)	0.45	0.17	312	112	1e-24	gene=EVM0004143	sid|99192|pid|74874|hfid|381|sfid|51|gb|EEH02637.1|gi|225554338|taxonID|447093|AjellomycescapsulatusG186AR
EVM0005614.1	986	698	935	CYP578_49	786	525	772	67/254(26.38)	0.42	0.09	254	53.1	1e-06	gene=EVM0005614	sid|15834|pid|11583|hfid|1484|sfid|578|gi|629734940|taxonID|655844|MetarhiziumanisopliaeARSEF23
EVM0009404.1	504	24	503	CYP620_263	506	24	499	193/489(39.47)	0.56	0.04	489	355	1e-115	gene=EVM0009404	sid|59410|pid|42013|hfid|1495|sfid|620|gi|618805601|taxonID|721885|StereumhirsutumFP-91666SS1
EVM0007122.1	1104	361	452	CYP3_30	536	437	532	31/96(32.29)	0.51	0.04	96	56.2	2e-07	gene=EVM0007122	sid|77647|pid|56626|hfid|96|sfid|3|gb|KFA53836.1|gi|667525183|taxonID|1280524|StachybotryschartarumIBT40293
EVM0011172.1	504	25	501	CYP620_263	506	25	497	195/486(40.12)	0.57	0.05	486	359	2e-117	gene=EVM0011172	sid|59410|pid|42013|hfid|1495|sfid|620|gi|618805601|taxonID|721885|StereumhirsutumFP-91666SS1
EVM0009489.1	1176	65	546	CYP53_90	1096	61	552	156/516(30.23)	0.5	0.11	516	249	8e-68	gene=EVM0009489	sid|103759|pid|79014|hfid|439|sfid|53|gi|46127417|gb|ESU15311.1|gi|558865228|taxonID|229533|FusariumgraminearumPH-1
EVM0002581.1	1269	44	292	CYP51_422	1260	273	540	94/269(34.94)	0.52	0.08	269	148	2e-35	gene=EVM0002581	sid|99192|pid|74874|hfid|381|sfid|51|gb|EEH02637.1|gi|225554338|taxonID|447093|AjellomycescapsulatusG186AR
EVM0009215.1	493	33	470	CYP53_90	1096	66	483	106/455(23.30)	0.44	0.12	455	121	9e-29	gene=EVM0009215	sid|103759|pid|79014|hfid|439|sfid|53|gi|46127417|gb|ESU15311.1|gi|558865228|taxonID|229533|FusariumgraminearumPH-1
EVM0007043.1	494	38	456	CYP53_90	1096	71	459	96/427(22.48)	0.46	0.11	427	139	2e-34	gene=EVM0007043	sid|103759|pid|79014|hfid|439|sfid|53|gi|46127417|gb|ESU15311.1|gi|558865228|taxonID|229533|FusariumgraminearumPH-1
EVM0003015.1	471	33	446	CYP53_90	1096	68	478	102/427(23.89)	0.44	0.07	427	131	5e-32	gene=EVM0003015	sid|103759|pid|79014|hfid|439|sfid|53|gi|46127417|gb|ESU15311.1|gi|558865228|taxonID|229533|FusariumgraminearumPH-1
EVM0008773.1	907	102	292	CYP505_298	1266	978	1181	52/208(25.00)	0.47	0.1	208	64.3	5e-10	gene=EVM0008773	sid|14501|pid|10660|hfid|1406|sfid|505|gb|EHL01570.1|gi|361129682|taxonID|1104152|Glarealozoyensis74030
EVM0004925.1	339	26	339	CYP35_1	801	489	801	106/322(32.92)	0.53	0.05	322	164	1e-44	gene=EVM0004925	sid|80163|pid|58679|hfid|354|sfid|35|emb|CAP30519.2|gi|309360844|taxonID|6238|Caenorhabditisbriggsae
EVM0004019.1	2393	1730	1833	CYP71_1909	463	359	461	34/105(32.38)	0.59	0.03	105	66.2	2e-10	gene=EVM0004019	sid|44369|pid|31495|hfid|551|sfid|71|gi|566153279|taxonID|3694|Populustrichocarpa
EVM0004315.1	1069	51	311	CYP51_6	1198	268	535	100/273(36.63)	0.53	0.06	273	170	1e-42	gene=EVM0004315	sid|86481|pid|63983|hfid|381|sfid|51|gb|KEQ58462.1|gi|662500826|taxonID|1043003|AureobasidiummelanogenumCBS110374
EVM0010133.1	396	5	380	CYP505_24	1046	668	1023	119/383(31.07)	0.48	0.09	383	158	2e-41	gene=EVM0010133	sid|56745|pid|40206|hfid|1408|sfid|505|emb|CDM35266.1|gi|584408357|taxonID|1365484|PenicilliumroquefortiFM164
EVM0000172.1	571	289	565	CYP81_129	1825	1443	1719	70/299(23.41)	0.44	0.15	299	54.3	4e-07	gene=EVM0000172	sid|106489|pid|81460|hfid|637|sfid|81|emb|CBI33757.3|gi|296087383|taxonID|29760|Vitisvinifera
EVM0009911.1	555	254	551	CYP51_421	1213	226	519	80/325(24.62)	0.36	0.18	325	50.8	4e-06	gene=EVM0009911	sid|99191|pid|74873|hfid|381|sfid|51|gb|EER36755.1|gi|240273233|taxonID|544712|AjellomycescapsulatusH143
EVM0001491.1	510	187	428	CYP53_71	1159	113	344	69/252(27.38)	0.41	0.12	252	70.1	3e-12	gene=EVM0001491	sid|68633|pid|49262|hfid|443|sfid|53|gb|EWY82992.1|gi|587660624|taxonID|909455|FusariumoxysporumFOSC3-a
EVM0010678.1	514	197	432	CYP53_71	1159	128	344	64/244(26.23)	0.41	0.14	244	61.6	1e-09	gene=EVM0010678	sid|68633|pid|49262|hfid|443|sfid|53|gb|EWY82992.1|gi|587660624|taxonID|909455|FusariumoxysporumFOSC3-a
EVM0001517.1	420	191	338	CYP53_71	1159	154	344	56/197(28.43)	0.41	0.28	197	60.1	3e-09	gene=EVM0001517	sid|68633|pid|49262|hfid|443|sfid|53|gb|EWY82992.1|gi|587660624|taxonID|909455|FusariumoxysporumFOSC3-a
EVM0010069.1	175	27	139	CYP705_15	634	422	558	42/144(29.17)	0.4	0.26	144	46.2	6e-06	gene=EVM0010069	sid|55736|pid|39380|hfid|1587|sfid|705|emb|CAN80000.1|gi|147844086|taxonID|29760|Vitisvinifera
EVM0003188.1	588	63	267	CYP79_273	1231	339	567	61/239(25.52)	0.44	0.18	239	69.7	6e-12	gene=EVM0003188	sid|102190|pid|77592|hfid|620|sfid|79|gi|568853305|taxonID|2711|Citrussinensis
EVM0010724.1	299	35	221	CYP51_422	1260	286	477	59/200(29.50)	0.44	0.11	200	60.1	1e-09	gene=EVM0010724	sid|99192|pid|74874|hfid|381|sfid|51|gb|EEH02637.1|gi|225554338|taxonID|447093|AjellomycescapsulatusG186AR
EVM0008988.1	1082	113	381	CYP51_6	1198	262	532	94/284(33.10)	0.49	0.1	284	152	7e-37	gene=EVM0008988	sid|86481|pid|63983|hfid|381|sfid|51|gb|KEQ58462.1|gi|662500826|taxonID|1043003|AureobasidiummelanogenumCBS110374
EVM0001404.1	355	61	355	CYP35_1	801	520	801	82/307(26.71)	0.42	0.12	307	78.2	2e-15	gene=EVM0001404	sid|80163|pid|58679|hfid|354|sfid|35|emb|CAP30519.2|gi|309360844|taxonID|6238|Caenorhabditisbriggsae
EVM0007360.1	280	34	187	CYP51_420	1213	277	433	55/161(34.16)	0.5	0.07	161	79.7	3e-16	gene=EVM0007360	sid|99190|pid|74873|hfid|381|sfid|51|gb|EGC42569.1|gi|325089259|taxonID|544711|AjellomycescapsulatusH88
EVM0011007.1	1281	1169	1276	CYP715_3	577	1	110	31/110(28.18)	0.49	0.02	110	52.8	2e-06	gene=EVM0011007	sid|104289|pid|79503|hfid|1616|sfid|715|gi|565373658|taxonID|4113|Solanumtuberosum
EVM0008288.1	464	230	391	CYP79_273	1231	312	473	53/162(32.72)	0.55	0	162	104	2e-23	gene=EVM0008288	sid|102190|pid|77592|hfid|620|sfid|79|gi|568853305|taxonID|2711|Citrussinensis
EVM0008992.1	1409	581	872	CYP79_273	1231	292	598	77/316(24.37)	0.45	0.1	316	100	7e-21	gene=EVM0008992	sid|102190|pid|77592|hfid|620|sfid|79|gi|568853305|taxonID|2711|Citrussinensis
EVM0007432.1	590	300	586	CYP79_273	1231	312	594	81/287(28.22)	0.49	0.01	287	129	1e-30	gene=EVM0007432	sid|102190|pid|77592|hfid|620|sfid|79|gi|568853305|taxonID|2711|Citrussinensis
EVM0002892.1	335	51	327	CYP81_129	1825	1405	1700	73/307(23.78)	0.45	0.13	307	69.7	1e-12	gene=EVM0002892	sid|106489|pid|81460|hfid|637|sfid|81|emb|CBI33757.3|gi|296087383|taxonID|29760|Vitisvinifera
EVM0003975.1	597	387	586	CYP81_129	1825	1481	1700	53/232(22.84)	0.43	0.19	232	61.2	3e-09	gene=EVM0003975	sid|106489|pid|81460|hfid|637|sfid|81|emb|CBI33757.3|gi|296087383|taxonID|29760|Vitisvinifera
EVM0009227.1	412	87	352	CYP51_422	1260	204	487	72/299(24.08)	0.41	0.16	299	57	3e-08	gene=EVM0009227	sid|99192|pid|74874|hfid|381|sfid|51|gb|EEH02637.1|gi|225554338|taxonID|447093|AjellomycescapsulatusG186AR
EVM0004748.1	279	125	264	CYP81_129	1825	1473	1624	37/155(23.87)	0.46	0.12	155	50.8	1e-06	gene=EVM0004748	sid|106489|pid|81460|hfid|637|sfid|81|emb|CBI33757.3|gi|296087383|taxonID|29760|Vitisvinifera
EVM0010199.1	562	29	510	CYP620_680	492	8	485	185/495(37.37)	0.56	0.06	495	317	1e-100	gene=EVM0010199	sid|57223|pid|40559|hfid|1521|sfid|620|gb|KDR69260.1|gi|648155460|taxonID|685588|GalerinamarginataCBS339.88
EVM0000371.1	756	288	752	CYP620_287	504	42	502	195/470(41.49)	0.63	0.03	470	394	2e-127	gene=EVM0000371	sid|85481|pid|63131|hfid|1495|sfid|620|gb|KDQ57072.1|gi|646392558|taxonID|933084|JaapiaargillaceaMUCL33604
EVM0008043.1	460	18	410	CYP53_90	1096	58	452	95/418(22.73)	0.44	0.11	418	99.8	9e-22	gene=EVM0008043	sid|103759|pid|79014|hfid|439|sfid|53|gi|46127417|gb|ESU15311.1|gi|558865228|taxonID|229533|FusariumgraminearumPH-1
EVM0010731.1	1138	598	897	CYP79_273	1231	308	598	85/300(28.33)	0.48	0.03	300	111	3e-24	gene=EVM0010731	sid|102190|pid|77592|hfid|620|sfid|79|gi|568853305|taxonID|2711|Citrussinensis
EVM0010916.1	690	155	687	CYP53_94	1402	309	864	206/573(35.95)	0.51	0.1	573	338	3e-100	gene=EVM0010916	sid|50625|pid|35796|hfid|439|sfid|53|gb|EEH43856.1|gi|226288344|taxonID|502780|ParacoccidioidesbrasiliensisPb18
EVM0006702.1	409	131	325	CYP81_129	1825	1438	1626	53/208(25.48)	0.44	0.15	208	53.5	4e-07	gene=EVM0006702	sid|106489|pid|81460|hfid|637|sfid|81|emb|CBI33757.3|gi|296087383|taxonID|29760|Vitisvinifera
EVM0001264.1	612	349	603	CYP504_177	781	519	773	93/274(33.94)	0.52	0.14	274	102	2e-22	gene=EVM0001264	sid|14348|pid|10538|hfid|1401|sfid|504|gi|629670177|taxonID|1287681|EutypalataUCREL1
EVM0000428.1	490	34	464	CYP53_90	1096	71	477	91/435(20.92)	0.43	0.07	435	100	5e-22	gene=EVM0000428	sid|103759|pid|79014|hfid|439|sfid|53|gi|46127417|gb|ESU15311.1|gi|558865228|taxonID|229533|FusariumgraminearumPH-1
EVM0001740.1	486	8	449	CYP53_90	1096	33	465	107/462(23.16)	0.42	0.11	462	82	6e-16	gene=EVM0001740	sid|103759|pid|79014|hfid|439|sfid|53|gi|46127417|gb|ESU15311.1|gi|558865228|taxonID|229533|FusariumgraminearumPH-1
EVM0011155.1	539	8	538	CYP526_3	579	7	572	170/600(28.33)	0.44	0.17	600	177	9e-48	gene=EVM0011155	sid|92825|pid|69406|hfid|1446|sfid|526|gb|EXM19997.1|gi|591490336|taxonID|1089449|Fusariumoxysporumf.sp.vasinfectum25433
EVM0006463.1	504	4	491	CYP620_51	512	7	500	217/498(43.57)	0.63	0.03	498	446	8e-151	gene=EVM0006463	sid|69411|pid|49884|hfid|1549|sfid|620|gb|KEP46947.1|gi|660960155|taxonID|1423351|Rhizoctoniasolani123E
EVM0009465.1	499	3	499	CYP620_51	512	7	512	235/507(46.35)	0.67	0.02	507	493	2e-169	gene=EVM0009465	sid|69411|pid|49884|hfid|1549|sfid|620|gb|KEP46947.1|gi|660960155|taxonID|1423351|Rhizoctoniasolani123E
EVM0005910.1	611	1	611	CYP52_632	611	1	611	586/611(95.91)	0.98	0	611	1219	0	gene=EVM0005910	sid|69587|pid|50025|hfid|394|sfid|52|gb|EUC55205.1|gi|576982462|taxonID|1086054|RhizoctoniasolaniAG-3Rhs1AP
EVM0002590.1	610	392	609	CYP645_19	547	289	456	60/219(27.40)	0.4	0.24	219	50.8	4e-06	gene=EVM0002590	sid|16184|pid|11854|hfid|1559|sfid|645|gb|ENH81831.1|gi|477530089|taxonID|1213857|ColletotrichumorbiculareMAFF240422
EVM0004253.1	793	314	778	CYP125_105	925	66	507	131/475(27.58)	0.44	0.09	475	109	5e-24	gene=EVM0004253	sid|73569|pid|53192|hfid|1003|sfid|125|gi|511269706|taxonID|31958|Amycolatopsisorientalis
EVM0008035.1	825	413	822	CYP187_40	413	1	411	263/411(63.99)	0.77	0	411	543	0	gene=EVM0008035	sid|67256|pid|48221|hfid|1195|sfid|187|gi|662138593|taxonID|1283312|Sphingomonassp.DC-6
EVM0006243.1	1097	621	925	CYP51_422	1260	270	520	88/315(27.94)	0.43	0.23	315	107	4e-23	gene=EVM0006243	sid|99192|pid|74874|hfid|381|sfid|51|gb|EEH02637.1|gi|225554338|taxonID|447093|AjellomycescapsulatusG186AR
EVM0008417.1	939	141	270	CYP51_422	1260	376	502	42/137(30.66)	0.47	0.12	137	51.6	4e-06	gene=EVM0008417	sid|99192|pid|74874|hfid|381|sfid|51|gb|EEH02637.1|gi|225554338|taxonID|447093|AjellomycescapsulatusG186AR
EVM0002061.1	295	37	261	CYP51_422	1260	331	539	71/239(29.71)	0.44	0.18	239	77.4	2e-15	gene=EVM0002061	sid|99192|pid|74874|hfid|381|sfid|51|gb|EEH02637.1|gi|225554338|taxonID|447093|AjellomycescapsulatusG186AR
EVM0004767.1	1026	199	484	CYP79_273	1231	312	594	80/290(27.59)	0.49	0.04	290	122	1e-27	gene=EVM0004767	sid|102190|pid|77592|hfid|620|sfid|79|gi|568853305|taxonID|2711|Citrussinensis
EVM0010041.1	546	72	511	CYP3_1117	634	85	575	149/510(29.22)	0.47	0.17	510	203	1e-56	gene=EVM0010041	sid|56493|pid|40021|hfid|81|sfid|3|gb|KEQ72097.1|gi|662514529|taxonID|1043004|AureobasidiumnamibiaeCBS147.97
EVM0006879.1	961	198	451	CYP51_6	1198	256	472	75/262(28.63)	0.41	0.2	262	89.7	9e-18	gene=EVM0006879	sid|86481|pid|63983|hfid|381|sfid|51|gb|KEQ58462.1|gi|662500826|taxonID|1043003|AureobasidiummelanogenumCBS110374
EVM0005384.1	1657	1016	1252	CYP51_422	1260	320	539	81/251(32.27)	0.49	0.18	251	119	2e-26	gene=EVM0005384	sid|99192|pid|74874|hfid|381|sfid|51|gb|EEH02637.1|gi|225554338|taxonID|447093|AjellomycescapsulatusG186AR
EVM0001603.1	1032	355	650	CYP79_273	1231	309	598	85/296(28.72)	0.49	0.02	296	130	2e-30	gene=EVM0001603	sid|102190|pid|77592|hfid|620|sfid|79|gi|568853305|taxonID|2711|Citrussinensis
EVM0011187.1	775	458	661	CYP81_129	1825	1436	1633	61/219(27.85)	0.48	0.16	219	80.1	7e-15	gene=EVM0011187	sid|106489|pid|81460|hfid|637|sfid|81|emb|CBI33757.3|gi|296087383|taxonID|29760|Vitisvinifera
EVM0001053.1	443	1	439	CYP620_313	500	64	494	164/447(36.69)	0.58	0.05	447	293	1e-92	gene=EVM0001053	sid|59394|pid|41998|hfid|1495|sfid|620|gi|597922034|taxonID|578457|Serpulalacrymansvar.lacrymansS7.9
EVM0002328.1	448	35	448	CYP620_588	515	32	511	157/502(31.27)	0.47	0.22	502	229	4e-68	gene=EVM0002328	sid|55729|pid|39373|hfid|1509|sfid|620|gi|636618591|taxonID|717944|TrametesversicolorFP-101664SS1
EVM0010230.1	459	9	446	CYP620_292	506	6	491	161/503(32.01)	0.47	0.16	503	216	2e-63	gene=EVM0010230	sid|82368|pid|60524|hfid|1495|sfid|620|dbj|BAK09472.1|gi|327343439|taxonID|104341|Postiaplacenta
EVM0000689.1	200	8	186	CYP620_380	502	213	465	78/253(30.83)	0.44	0.29	253	118	1e-30	gene=EVM0000689	sid|71686|pid|51702|hfid|1536|sfid|620|gi|170090418|taxonID|486041|LaccariabicolorS238N-H82
EVM0001371.1	465	6	403	CYP53_90	1096	46	445	104/419(24.82)	0.44	0.1	419	127	9e-31	gene=EVM0001371	sid|103759|pid|79014|hfid|439|sfid|53|gi|46127417|gb|ESU15311.1|gi|558865228|taxonID|229533|FusariumgraminearumPH-1
EVM0005701.1	516	35	510	CYP620_588	515	32	507	187/490(38.16)	0.55	0.06	490	321	3e-102	gene=EVM0005701	sid|55729|pid|39373|hfid|1509|sfid|620|gi|636618591|taxonID|717944|TrametesversicolorFP-101664SS1
EVM0004551.1	338	215	320	CYP620_438	513	68	167	39/106(36.79)	0.6	0.06	106	75.5	1e-14	gene=EVM0004551	sid|82592|pid|60722|hfid|1548|sfid|620|gb|EMD33679.1|gi|449542701|taxonID|914234|CeriporiopsissubvermisporaB
EVM0005921.1	549	8	546	CYP53_66	562	12	560	242/563(42.98)	0.6	0.07	563	456	1e-153	gene=EVM0005921	sid|68616|pid|49245|hfid|440|sfid|53|gb|EUC66565.1|gi|576993899|taxonID|1086054|RhizoctoniasolaniAG-3Rhs1AP
EVM0009940.1	1335	627	883	CYP79_273	1231	309	581	75/278(26.98)	0.45	0.09	278	104	5e-22	gene=EVM0009940	sid|102190|pid|77592|hfid|620|sfid|79|gi|568853305|taxonID|2711|Citrussinensis
EVM0001165.1	517	8	510	CYP620_684	516	10	509	197/516(38.18)	0.57	0.06	516	328	8e-105	gene=EVM0001165	sid|57228|pid|40564|hfid|1521|sfid|620|gb|KDR66540.1|gi|648152695|taxonID|685588|GalerinamarginataCBS339.88
EVM0005083.1	489	22	488	CYP620_588	515	24	511	172/513(33.53)	0.49	0.14	513	266	1e-81	gene=EVM0005083	sid|55729|pid|39373|hfid|1509|sfid|620|gi|636618591|taxonID|717944|TrametesversicolorFP-101664SS1
EVM0002932.1	345	2	340	CYP620_457	535	185	511	138/348(39.66)	0.58	0.09	348	243	1e-74	gene=EVM0002932	sid|79701|pid|58298|hfid|1496|sfid|620|gi|628342323|taxonID|1182543|CladophialophorapsammophilaCBS110553
EVM0005347.1	179	1	162	CYP620_577	455	1	156	66/162(40.74)	0.58	0.04	162	125	2e-33	gene=EVM0005347	sid|84619|pid|62416|hfid|1509|sfid|620|dbj|BAL05107.1|gi|354961679|taxonID|5306|Phanerochaetechrysosporium
EVM0002898.1	1326	906	1321	CYP620_257	506	64	500	169/452(37.39)	0.54	0.11	452	264	4e-76	gene=EVM0002898	sid|59404|pid|42007|hfid|1495|sfid|620|gi|170111507|taxonID|486041|LaccariabicolorS238N-H82
EVM0000291.1	486	154	404	CYP53_71	1159	104	344	67/261(25.67)	0.41	0.11	261	62	1e-09	gene=EVM0000291	sid|68633|pid|49262|hfid|443|sfid|53|gb|EWY82992.1|gi|587660624|taxonID|909455|FusariumoxysporumFOSC3-a
EVM0002468.1	263	40	262	CYP620_305	509	165	391	87/233(37.34)	0.55	0.07	233	161	3e-45	gene=EVM0002468	sid|82379|pid|60534|hfid|1495|sfid|620|gb|EMD40455.1|gi|449549490|taxonID|914234|CeriporiopsissubvermisporaB
EVM0001872.1	589	52	571	CYP125_115	925	11	508	131/534(24.53)	0.4	0.09	534	105	2e-23	gene=EVM0001872	sid|73579|pid|53196|hfid|1003|sfid|125|gi|491297531|taxonID|36819|Amycolatopsisazurea
EVM0009246.1	951	1	583	CYP52_775	587	1	572	525/594(88.38)	0.92	0.06	594	1063	0	gene=EVM0009246	sid|70155|pid|50507|hfid|411|sfid|52|gb|KEP49616.1|gi|660964604|taxonID|1423351|Rhizoctoniasolani123E
EVM0003179.1	500	1	500	CYP52_777	591	96	591	473/501(94.41)	0.96	0.01	501	972	0	gene=EVM0003179	sid|77019|pid|56097|hfid|411|sfid|52|gb|KEP47352.1|gi|660960954|taxonID|1423351|Rhizoctoniasolani123E
EVM0001979.1	542	31	510	CYP620_588	515	25	507	193/497(38.83)	0.57	0.06	497	342	7e-110	gene=EVM0001979	sid|55729|pid|39373|hfid|1509|sfid|620|gi|636618591|taxonID|717944|TrametesversicolorFP-101664SS1
EVM0011104.1	957	199	484	CYP79_273	1231	312	594	80/290(27.59)	0.49	0.04	290	122	8e-28	gene=EVM0011104	sid|102190|pid|77592|hfid|620|sfid|79|gi|568853305|taxonID|2711|Citrussinensis
EVM0006814.1	1507	648	892	CYP79_273	1231	292	535	69/245(28.16)	0.5	0	245	122	3e-27	gene=EVM0006814	sid|102190|pid|77592|hfid|620|sfid|79|gi|568853305|taxonID|2711|Citrussinensis
EVM0010494.1	394	25	311	CYP53_90	1096	67	385	84/321(26.17)	0.43	0.11	321	102	7e-23	gene=EVM0010494	sid|103759|pid|79014|hfid|439|sfid|53|gi|46127417|gb|ESU15311.1|gi|558865228|taxonID|229533|FusariumgraminearumPH-1
EVM0005372.1	2779	1132	1471	CYP79_273	1231	250	591	83/351(23.65)	0.43	0.06	351	94.7	1e-18	gene=EVM0005372	sid|102190|pid|77592|hfid|620|sfid|79|gi|568853305|taxonID|2711|Citrussinensis
EVM0004589.1	590	92	269	CYP81_129	1825	1434	1623	48/200(24.00)	0.48	0.16	200	57.4	4e-08	gene=EVM0004589	sid|106489|pid|81460|hfid|637|sfid|81|emb|CBI33757.3|gi|296087383|taxonID|29760|Vitisvinifera
EVM0006895.1	610	455	590	CYP116_93	769	531	659	49/145(33.79)	0.46	0.17	145	57.8	3e-08	gene=EVM0006895	sid|48537|pid|34366|hfid|971|sfid|116|gi|515115125|taxonID|160791|Sphingomonaswittichii
EVM0008320.1	1239	412	697	CYP79_273	1231	312	594	80/290(27.59)	0.49	0.04	290	122	1e-27	gene=EVM0008320	sid|102190|pid|77592|hfid|620|sfid|79|gi|568853305|taxonID|2711|Citrussinensis
EVM0001789.1	120	8	115	CYP715_3	577	1	110	33/110(30.00)	0.52	0.02	110	59.3	1e-10	gene=EVM0001789	sid|104289|pid|79503|hfid|1616|sfid|715|gi|565373658|taxonID|4113|Solanumtuberosum
EVM0001423.1	301	65	286	CYP102_906	1526	1292	1515	66/238(27.73)	0.43	0.13	238	53.5	2e-07	gene=EVM0001423	sid|43702|pid|30941|hfid|757|sfid|102|gb|ENH79942.1|gi|477528157|taxonID|1213857|ColletotrichumorbiculareMAFF240422
EVM0010295.1	1432	979	1341	CYP94_310	1595	1043	1389	86/368(23.37)	0.39	0.07	368	80.9	1e-14	gene=EVM0010295	sid|86444|pid|63948|hfid|719|sfid|94|gb|ABA95747.2|gi|108862162|taxonID|39947|OryzasativaJaponicaGroup
EVM0008800.1	541	38	541	CYP1_754	500	1	500	478/504(94.84)	0.96	0.01	504	996	0	gene=EVM0008800	sid|75916|pid|55196|hfid|4|sfid|1|gb|KEP55684.1|gi|660972101|taxonID|1423351|Rhizoctoniasolani123E
EVM0000260.1	671	260	671	CYP1_744	540	126	540	387/415(93.25)	0.95	0.01	415	816	0	gene=EVM0000260	sid|75910|pid|55191|hfid|4|sfid|1|gb|EUC67444.1|gi|576994852|taxonID|1086054|RhizoctoniasolaniAG-3Rhs1AP
EVM0006399.1	1127	621	1127	CYP1_750	549	13	549	503/537(93.67)	0.94	0.06	537	1048	0	gene=EVM0006399	sid|75912|pid|55192|hfid|4|sfid|1|gb|KEP55668.1|gi|660972085|taxonID|1423351|Rhizoctoniasolani123E
EVM0002395.1	1832	1038	1170	CYP51_422	1260	271	422	49/152(32.24)	0.54	0.13	152	75.9	4e-13	gene=EVM0002395	sid|99192|pid|74874|hfid|381|sfid|51|gb|EEH02637.1|gi|225554338|taxonID|447093|AjellomycescapsulatusG186AR
EVM0001229.1	714	312	564	CYP51_11	1217	278	536	88/264(33.33)	0.53	0.06	264	138	3e-33	gene=EVM0001229	sid|86485|pid|63985|hfid|381|sfid|51|gb|EMD85094.1|gi|451992614|taxonID|701091|BipolarismaydisC5
EVM0007282.1	611	102	370	CYP51_420	1213	275	503	77/284(27.11)	0.42	0.25	284	85.1	1e-16	gene=EVM0007282	sid|99190|pid|74873|hfid|381|sfid|51|gb|EGC42569.1|gi|325089259|taxonID|544711|AjellomycescapsulatusH88
EVM0005523.1	472	114	349	CYP51_6	1198	268	473	70/244(28.69)	0.43	0.19	244	97.8	5e-21	gene=EVM0005523	sid|86481|pid|63983|hfid|381|sfid|51|gb|KEQ58462.1|gi|662500826|taxonID|1043003|AureobasidiummelanogenumCBS110374
EVM0004233.1	442	27	268	CYP51_11	1217	271	477	70/248(28.23)	0.42	0.19	248	78.2	7e-15	gene=EVM0004233	sid|86485|pid|63985|hfid|381|sfid|51|gb|EMD85094.1|gi|451992614|taxonID|701091|BipolarismaydisC5
EVM0010406.1	932	612	931	CYP645_31	869	553	867	91/345(26.38)	0.4	0.16	345	60.5	8e-09	gene=EVM0010406	sid|16193|pid|11862|hfid|1559|sfid|645|gb|KFA67897.1|gi|667726294|taxonID|1283841|StachybotryschlorohalonataIBT40285
EVM0011233.1	366	79	252	CYP116_162	782	470	641	51/184(27.72)	0.44	0.12	184	57	2e-08	gene=EVM0011233	sid|48606|pid|34413|hfid|971|sfid|116|gi|493151381|taxonID|68895|Cupriavidusbasilensis
EVM0001225.1	1153	83	247	CYP51_422	1260	331	491	56/179(31.28)	0.49	0.18	179	81.6	4e-15	gene=EVM0001225	sid|99192|pid|74874|hfid|381|sfid|51|gb|EEH02637.1|gi|225554338|taxonID|447093|AjellomycescapsulatusG186AR
EVM0004237.1	249	4	239	CYP4_194	492	234	478	99/246(40.24)	0.62	0.04	246	194	1e-57	gene=EVM0004237	sid|84736|pid|62500|hfid|163|sfid|4|gb|EUC62780.1|gi|576990066|taxonID|1086054|RhizoctoniasolaniAG-3Rhs1AP
EVM0004265.1	572	29	572	CYP53_66	562	1	562	533/562(94.84)	0.96	0.03	562	1105	0	gene=EVM0004265	sid|68616|pid|49245|hfid|440|sfid|53|gb|EUC66565.1|gi|576993899|taxonID|1086054|RhizoctoniasolaniAG-3Rhs1AP
EVM0001363.1	344	39	153	CYP71_1527	616	480	595	31/116(26.72)	0.51	0.01	116	55.1	5e-08	gene=EVM0001363	sid|70528|pid|50823|hfid|553|sfid|71|gi|46111153|taxonID|229533|FusariumgraminearumPH-1
EVM0000662.1	2092	1476	1743	CYP94_307	1765	1215	1473	69/269(25.65)	0.41	0.04	269	75.1	8e-13	gene=EVM0000662	sid|86441|pid|63946|hfid|719|sfid|94|emb|CBX24404.1|gi|346703736|taxonID|4538|Oryzaglaberrima
EVM0005328.1	320	3	312	CYP52_240	590	181	531	128/356(35.96)	0.53	0.14	356	203	2e-59	gene=EVM0005328	sid|73795|pid|53387|hfid|404|sfid|52|gi|630206138|taxonID|1381753|MoniliophthoraroreriMCA2997
EVM0009789.1	509	37	508	CYP11_197	526	27	526	146/507(28.80)	0.48	0.08	507	187	6e-52	gene=EVM0009789	sid|51473|pid|36409|hfid|292|sfid|11|gi|597923650|taxonID|578457|Serpulalacrymansvar.lacrymansS7.9
EVM0005967.1	659	31	304	CYP51_6	1198	261	567	85/308(27.60)	0.43	0.11	308	98.2	1e-20	gene=EVM0005967	sid|86481|pid|63983|hfid|381|sfid|51|gb|KEQ58462.1|gi|662500826|taxonID|1043003|AureobasidiummelanogenumCBS110374
EVM0010767.1	5196	4854	5181	CYP51_420	1213	215	529	97/348(27.87)	0.44	0.15	348	94	4e-18	gene=EVM0010767	sid|99190|pid|74873|hfid|381|sfid|51|gb|EGC42569.1|gi|325089259|taxonID|544711|AjellomycescapsulatusH88
EVM0000359.1	619	96	422	CYP51_421	1213	203	494	124/342(36.26)	0.53	0.19	342	190	3e-50	gene=EVM0000359	sid|99191|pid|74873|hfid|381|sfid|51|gb|EER36755.1|gi|240273233|taxonID|544712|AjellomycescapsulatusH143
EVM0009058.1	170	25	132	CYP705_15	634	422	547	37/127(29.13)	0.46	0.16	127	55.1	7e-09	gene=EVM0009058	sid|55736|pid|39380|hfid|1587|sfid|705|emb|CAN80000.1|gi|147844086|taxonID|29760|Vitisvinifera
EVM0005213.1	403	50	349	CYP51_11	1217	181	470	96/306(31.37)	0.53	0.07	306	149	4e-38	gene=EVM0005213	sid|86485|pid|63985|hfid|381|sfid|51|gb|EMD85094.1|gi|451992614|taxonID|701091|BipolarismaydisC5
EVM0001836.1	379	187	374	CYP504_177	781	557	772	60/221(27.15)	0.46	0.17	221	70.5	1e-12	gene=EVM0001836	sid|14348|pid|10538|hfid|1401|sfid|504|gi|629670177|taxonID|1287681|EutypalataUCREL1
EVM0007071.1	265	9	107	CYP94_310	1595	578	677	41/100(41.00)	0.55	0.01	100	70.5	3e-13	gene=EVM0007071	sid|86444|pid|63948|hfid|719|sfid|94|gb|ABA95747.2|gi|108862162|taxonID|39947|OryzasativaJaponicaGroup
EVM0006348.1	314	40	302	CYP78_61	886	622	874	79/267(29.59)	0.46	0.07	267	79.3	6e-16	gene=EVM0006348	sid|88648|pid|65824|hfid|617|sfid|78|gb|EGU87652.1|gi|342888294|taxonID|660025|FusariumoxysporumFo5176
EVM0010639.1	468	9	462	CYP620_296	510	55	509	195/464(42.03)	0.61	0.04	464	384	1e-127	gene=EVM0010639	sid|82372|pid|60527|hfid|1495|sfid|620|gb|KDQ62053.1|gi|646397902|taxonID|933084|JaapiaargillaceaMUCL33604
EVM0003148.1	438	49	355	CYP53_71	1159	6	337	83/353(23.51)	0.39	0.19	353	67.8	1e-11	gene=EVM0003148	sid|68633|pid|49262|hfid|443|sfid|53|gb|EWY82992.1|gi|587660624|taxonID|909455|FusariumoxysporumFOSC3-a
EVM0011281.1	359	10	224	CYP53_90	1096	28	287	74/266(27.82)	0.44	0.21	266	92.4	6e-20	gene=EVM0011281	sid|103759|pid|79014|hfid|439|sfid|53|gi|46127417|gb|ESU15311.1|gi|558865228|taxonID|229533|FusariumgraminearumPH-1
EVM0010064.1	1749	456	957	CYP51_569	1287	198	671	148/512(28.91)	0.47	0.09	512	149	1e-35	gene=EVM0010064	sid|92167|pid|68813|hfid|375|sfid|51|gi|326921749|taxonID|9103|Meleagrisgallopavo
EVM0008716.1	446	2	406	CYP1_735	580	16	440	117/453(25.83)	0.43	0.17	453	102	6e-23	gene=EVM0008716	sid|68794|pid|49381|hfid|3|sfid|1|gb|EKJ73194.1|gi|408393937|taxonID|1028729|FusariumpseudograminearumCS3096
EVM0001297.1	1167	770	1158	CYP526_17	580	140	578	125/447(27.96)	0.46	0.15	447	174	3e-45	gene=EVM0001297	sid|75114|pid|54501|hfid|1442|sfid|526|gb|EQB50941.1|gi|530469869|taxonID|1237896|ColletotrichumgloeosporioidesCg-14
EVM0000491.1	404	1	394	CYP526_23	576	149	571	116/432(26.85)	0.44	0.11	432	150	9e-40	gene=EVM0000491	sid|55061|pid|38999|hfid|1443|sfid|526|gi|589107739|taxonID|431241|TrichodermareeseiQM6a
EVM0004662.1	1839	1022	1458	CYP51_6	1198	83	532	141/479(29.44)	0.47	0.15	479	172	1e-42	gene=EVM0004662	sid|86481|pid|63983|hfid|381|sfid|51|gb|KEQ58462.1|gi|662500826|taxonID|1043003|AureobasidiummelanogenumCBS110374
EVM0002622.1	566	226	529	CYP52_28	831	41	326	117/312(37.50)	0.56	0.11	312	199	1e-54	gene=EVM0002622	sid|97304|pid|73242|hfid|430|sfid|52|gi|67537376|taxonID|227321|AspergillusnidulansFGSCA4
EVM0002867.1	262	39	84	CYP2_3276	420	224	270	34/47(72.34)	0.83	0.02	47	68.6	8e-13	gene=EVM0002867	sid|9929|pid|6990|hfid|18|sfid|2|gi|584072860|taxonID|225400|Myotisdavidii
EVM0011027.1	254	7	235	CYP620_282	446	216	446	112/236(47.46)	0.63	0.05	236	207	3e-63	gene=EVM0011027	sid|91515|pid|68276|hfid|1495|sfid|620|gi|299746196|taxonID|240176|Coprinopsiscinereaokayama7#130
EVM0006219.1	2869	2365	2774	CYP53_90	1096	89	476	135/416(32.45)	0.55	0.08	416	241	3e-64	gene=EVM0006219	sid|103759|pid|79014|hfid|439|sfid|53|gi|46127417|gb|ESU15311.1|gi|558865228|taxonID|229533|FusariumgraminearumPH-1
EVM0001161.1	325	20	325	CYP35_1	801	494	801	92/312(29.49)	0.47	0.03	312	129	3e-32	gene=EVM0001161	sid|80163|pid|58679|hfid|354|sfid|35|emb|CAP30519.2|gi|309360844|taxonID|6238|Caenorhabditisbriggsae
EVM0010051.1	863	17	256	CYP51_422	1260	273	476	78/246(31.71)	0.48	0.2	246	123	4e-28	gene=EVM0010051	sid|99192|pid|74874|hfid|381|sfid|51|gb|EEH02637.1|gi|225554338|taxonID|447093|AjellomycescapsulatusG186AR
EVM0007738.1	509	6	497	CYP620_320	520	2	508	197/511(38.55)	0.56	0.05	511	349	3e-113	gene=EVM0007738	sid|86112|pid|63685|hfid|1551|sfid|620|gb|AEB40217.1|gi|328796056|taxonID|196114|Taiwanofunguscamphoratus
EVM0002790.1	351	1	341	CYP620_311	508	110	472	148/364(40.66)	0.55	0.07	364	275	4e-87	gene=EVM0002790	sid|59392|pid|41996|hfid|1495|sfid|620|gb|KDQ29573.1|gi|646308429|taxonID|1137138|PleurotusostreatusPC15
EVM0009084.1	506	6	494	CYP620_320	520	2	508	194/511(37.96)	0.56	0.05	511	345	1e-111	gene=EVM0009084	sid|86112|pid|63685|hfid|1551|sfid|620|gb|AEB40217.1|gi|328796056|taxonID|196114|Taiwanofunguscamphoratus
EVM0004497.1	495	31	490	CYP620_284	503	25	503	191/484(39.46)	0.57	0.06	484	355	6e-116	gene=EVM0004497	sid|91517|pid|68277|hfid|1495|sfid|620|gi|568438073|taxonID|936046|Agaricusbisporusvar.bisporusH97
EVM0004722.1	506	6	494	CYP620_320	520	2	508	194/511(37.96)	0.56	0.05	511	345	1e-111	gene=EVM0004722	sid|86112|pid|63685|hfid|1551|sfid|620|gb|AEB40217.1|gi|328796056|taxonID|196114|Taiwanofunguscamphoratus
EVM0002053.1	357	106	353	CYP79_273	1231	312	558	71/248(28.63)	0.51	0	248	118	3e-28	gene=EVM0002053	sid|102190|pid|77592|hfid|620|sfid|79|gi|568853305|taxonID|2711|Citrussinensis
EVM0004164.1	117	2	117	CYP51_420	1213	311	430	41/125(32.80)	0.46	0.11	125	45.1	6e-06	gene=EVM0004164	sid|99190|pid|74873|hfid|381|sfid|51|gb|EGC42569.1|gi|325089259|taxonID|544711|AjellomycescapsulatusH88
EVM0004338.1	503	19	494	CYP620_318	524	24	515	194/496(39.11)	0.55	0.05	496	346	4e-112	gene=EVM0004338	sid|86110|pid|63683|hfid|1551|sfid|620|gi|597994627|taxonID|732165|DichomitussqualensLYAD-421SS1
EVM0006815.1	871	360	865	CYP620_298	508	3	506	227/513(44.25)	0.6	0.03	513	419	1e-135	gene=EVM0006815	sid|82374|pid|60529|hfid|1495|sfid|620|dbj|BAL05080.1|gi|354961625|taxonID|5306|Phanerochaetechrysosporium
EVM0005465.1	1188	809	1082	CYP51_6	1198	326	575	84/299(28.09)	0.43	0.25	299	80.9	7e-15	gene=EVM0005465	sid|86481|pid|63983|hfid|381|sfid|51|gb|KEQ58462.1|gi|662500826|taxonID|1043003|AureobasidiummelanogenumCBS110374
EVM0005084.1	255	3	254	CYP705_15	634	403	634	103/256(40.23)	0.53	0.11	256	151	3e-41	gene=EVM0005084	sid|55736|pid|39380|hfid|1587|sfid|705|emb|CAN80000.1|gi|147844086|taxonID|29760|Vitisvinifera
EVM0010834.1	446	1	446	CYP51_1002	539	94	539	426/446(95.52)	0.99	0	446	899	0	gene=EVM0010834	sid|72189|pid|52103|hfid|380|sfid|51|gb|EUC61440.1|gi|576988716|taxonID|1086054|RhizoctoniasolaniAG-3Rhs1AP
EVM0006023.1	650	120	615	CYP125_104	926	26	501	135/515(26.21)	0.41	0.11	515	108	4e-24	gene=EVM0006023	sid|73568|pid|53191|hfid|1003|sfid|125|gi|494724365|taxonID|285679|Micromonosporalupini
EVM0001485.1	705	8	269	CYP51_11	1217	272	522	87/278(31.29)	0.47	0.15	278	110	2e-24	gene=EVM0001485	sid|86485|pid|63985|hfid|381|sfid|51|gb|EMD85094.1|gi|451992614|taxonID|701091|BipolarismaydisC5
EVM0006908.1	1090	772	1061	CYP51_8	1236	270	576	77/314(24.52)	0.46	0.1	314	89.7	1e-17	gene=EVM0006908	sid|86482|pid|63984|hfid|381|sfid|51|gb|EUN26126.1|gi|578488685|taxonID|930091|BipolarisvictoriaeFI3
EVM0003172.1	319	113	306	CYP504_177	781	563	773	46/215(21.40)	0.44	0.12	215	60.5	1e-09	gene=EVM0003172	sid|14348|pid|10538|hfid|1401|sfid|504|gi|629670177|taxonID|1287681|EutypalataUCREL1
EVM0007685.1	623	385	552	CYP81_129	1825	1435	1629	52/206(25.24)	0.42	0.24	206	64.7	2e-10	gene=EVM0007685	sid|106489|pid|81460|hfid|637|sfid|81|emb|CBI33757.3|gi|296087383|taxonID|29760|Vitisvinifera
EVM0006812.1	299	60	153	CYP71_1527	616	476	569	32/94(34.04)	0.51	0	94	53.9	1e-07	gene=EVM0006812	sid|70528|pid|50823|hfid|553|sfid|71|gi|46111153|taxonID|229533|FusariumgraminearumPH-1
EVM0006209.1	369	113	367	CYP71_1529	676	419	673	75/272(27.57)	0.42	0.13	272	60.8	1e-09	gene=EVM0006209	sid|70530|pid|50825|hfid|553|sfid|71|gi|302892481|taxonID|660122|NectriahaematococcampVI77-13-4
EVM0008837.1	823	160	375	CYP53_71	1159	128	338	52/216(24.07)	0.43	0.02	216	72	2e-12	gene=EVM0008837	sid|68633|pid|49262|hfid|443|sfid|53|gb|EWY82992.1|gi|587660624|taxonID|909455|FusariumoxysporumFOSC3-a
EVM0007883.1	1167	385	808	CYP53_90	1096	53	443	99/431(22.97)	0.45	0.11	431	120	4e-27	gene=EVM0007883	sid|103759|pid|79014|hfid|439|sfid|53|gi|46127417|gb|ESU15311.1|gi|558865228|taxonID|229533|FusariumgraminearumPH-1
EVM0002090.1	603	1	568	CYP78_21	538	4	506	165/585(28.21)	0.45	0.17	585	204	2e-57	gene=EVM0002090	sid|64569|pid|46062|hfid|614|sfid|78|emb|CCF34501.1|gi|380492581|taxonID|80884|Colletotrichumhigginsianum
EVM0005303.1	1072	735	999	CYP53_71	1159	101	361	73/274(26.64)	0.41	0.08	274	61.6	5e-09	gene=EVM0005303	sid|68633|pid|49262|hfid|443|sfid|53|gb|EWY82992.1|gi|587660624|taxonID|909455|FusariumoxysporumFOSC3-a
EVM0005605.1	1217	254	458	CYP51_422	1260	270	476	71/217(32.72)	0.47	0.1	217	81.6	4e-15	gene=EVM0005605	sid|99192|pid|74874|hfid|381|sfid|51|gb|EEH02637.1|gi|225554338|taxonID|447093|AjellomycescapsulatusG186AR
EVM0010698.1	783	608	781	CYP51_6	1198	353	538	62/190(32.63)	0.46	0.11	190	84.3	3e-16	gene=EVM0010698	sid|86481|pid|63983|hfid|381|sfid|51|gb|KEQ58462.1|gi|662500826|taxonID|1043003|AureobasidiummelanogenumCBS110374
EVM0011025.1	475	12	445	CYP78_17	544	115	519	141/440(32.05)	0.51	0.09	440	226	2e-66	gene=EVM0011025	sid|64565|pid|46058|hfid|614|sfid|78|dbj|GAD95277.1|gi|557726058|taxonID|1356009|ByssochlamysspectabilisNo.5
EVM0002603.1	1240	932	1128	CYP51_6	1198	265	463	70/210(33.33)	0.46	0.11	210	76.3	2e-13	gene=EVM0002603	sid|86481|pid|63983|hfid|381|sfid|51|gb|KEQ58462.1|gi|662500826|taxonID|1043003|AureobasidiummelanogenumCBS110374
EVM0000913.1	511	66	285	CYP94_307	1765	1344	1576	57/236(24.15)	0.39	0.08	236	52.8	8e-07	gene=EVM0000913	sid|86441|pid|63946|hfid|719|sfid|94|emb|CBX24404.1|gi|346703736|taxonID|4538|Oryzaglaberrima
EVM0008270.1	442	21	428	CYP53_90	1096	59	486	107/456(23.46)	0.42	0.17	456	102	8e-23	gene=EVM0008270	sid|103759|pid|79014|hfid|439|sfid|53|gi|46127417|gb|ESU15311.1|gi|558865228|taxonID|229533|FusariumgraminearumPH-1
EVM0008160.1	613	222	341	CYP51_568	1238	401	527	41/128(32.03)	0.5	0.07	128	55.1	2e-07	gene=EVM0008160	sid|92169|pid|68814|hfid|375|sfid|51|gi|514708779|taxonID|8839|Anasplatyrhynchos
EVM0009169.1	557	12	553	CYP53_66	562	12	562	371/567(65.43)	0.77	0.07	567	728	0	gene=EVM0009169	sid|68616|pid|49245|hfid|440|sfid|53|gb|EUC66565.1|gi|576993899|taxonID|1086054|RhizoctoniasolaniAG-3Rhs1AP
EVM0005828.1	561	15	556	CYP53_66	562	19	560	306/560(54.64)	0.71	0.06	560	593	0	gene=EVM0005828	sid|68616|pid|49245|hfid|440|sfid|53|gb|EUC66565.1|gi|576993899|taxonID|1086054|RhizoctoniasolaniAG-3Rhs1AP
EVM0007723.1	806	187	351	CYP51_423	1326	631	777	51/168(30.36)	0.48	0.14	168	70.5	6e-12	gene=EVM0007723	sid|106463|pid|81436|hfid|375|sfid|51|gi|612056058|taxonID|13616|Monodelphisdomestica
EVM0006480.1	1639	95	468	CYP79_273	1231	250	619	92/392(23.47)	0.43	0.1	392	98.6	4e-20	gene=EVM0006480	sid|102190|pid|77592|hfid|620|sfid|79|gi|568853305|taxonID|2711|Citrussinensis
EVM0009609.1	1041	347	605	CYP79_273	1231	312	567	75/259(28.96)	0.52	0.01	259	123	5e-28	gene=EVM0009609	sid|102190|pid|77592|hfid|620|sfid|79|gi|568853305|taxonID|2711|Citrussinensis
EVM0007798.1	695	6	268	CYP81_129	1825	1417	1705	87/300(29.00)	0.43	0.16	300	95.5	1e-19	gene=EVM0007798	sid|106489|pid|81460|hfid|637|sfid|81|emb|CBI33757.3|gi|296087383|taxonID|29760|Vitisvinifera
EVM0001299.1	378	103	236	CYP81_129	1825	1438	1579	46/148(31.08)	0.47	0.14	148	73.2	1e-13	gene=EVM0001299	sid|106489|pid|81460|hfid|637|sfid|81|emb|CBI33757.3|gi|296087383|taxonID|29760|Vitisvinifera
EVM0000802.1	1545	758	993	CYP79_273	1231	312	546	73/236(30.93)	0.54	0	236	128	3e-29	gene=EVM0000802	sid|102190|pid|77592|hfid|620|sfid|79|gi|568853305|taxonID|2711|Citrussinensis
EVM0005585.1	377	176	360	CYP81_129	1825	1438	1628	53/200(26.50)	0.48	0.12	200	60.1	2e-09	gene=EVM0005585	sid|106489|pid|81460|hfid|637|sfid|81|emb|CBI33757.3|gi|296087383|taxonID|29760|Vitisvinifera
EVM0000732.1	501	5	499	CYP620_543	511	3	482	178/511(34.83)	0.52	0.09	511	280	9e-87	gene=EVM0000732	sid|49118|pid|34588|hfid|1547|sfid|620|gb|KDR76422.1|gi|648162727|taxonID|685588|GalerinamarginataCBS339.88
EVM0004451.1	725	8	464	CYP620_144	519	14	485	174/489(35.58)	0.52	0.1	489	288	2e-87	gene=EVM0004451	sid|79524|pid|58151|hfid|1531|sfid|620|gi|599382227|taxonID|650164|PhanerochaetecarnosaHHB-10118-sp
EVM0002669.1	707	375	686	CYP51_421	1213	173	496	94/341(27.57)	0.5	0.13	341	132	3e-31	gene=EVM0002669	sid|99191|pid|74873|hfid|381|sfid|51|gb|EER36755.1|gi|240273233|taxonID|544712|AjellomycescapsulatusH143
EVM0009480.1	1420	348	610	CYP51_422	1260	273	539	103/272(37.87)	0.54	0.05	272	168	1e-41	gene=EVM0009480	sid|99192|pid|74874|hfid|381|sfid|51|gb|EEH02637.1|gi|225554338|taxonID|447093|AjellomycescapsulatusG186AR
EVM0011059.1	250	1	250	CYP79_273	1231	321	567	69/250(27.60)	0.52	0.01	250	120	9e-30	gene=EVM0011059	sid|102190|pid|77592|hfid|620|sfid|79|gi|568853305|taxonID|2711|Citrussinensis
EVM0000341.1	283	88	187	CYP71_1909	463	342	463	41/124(33.06)	0.5	0.21	124	66.2	6e-12	gene=EVM0000341	sid|44369|pid|31495|hfid|551|sfid|71|gi|566153279|taxonID|3694|Populustrichocarpa
EVM0001327.1	516	19	505	CYP4_188	566	70	565	232/498(46.59)	0.65	0.03	498	475	2e-161	gene=EVM0001327	sid|84733|pid|62498|hfid|163|sfid|4|gb|EUC56801.1|gi|576984058|taxonID|1086054|RhizoctoniasolaniAG-3Rhs1AP
EVM0010208.1	349	100	284	CYP51_422	1260	290	487	64/211(30.33)	0.44	0.18	211	62.4	4e-10	gene=EVM0010208	sid|99192|pid|74874|hfid|381|sfid|51|gb|EEH02637.1|gi|225554338|taxonID|447093|AjellomycescapsulatusG186AR
EVM0006865.1	259	137	251	CYP51_11	1217	288	404	35/120(29.17)	0.5	0.07	120	49.7	2e-06	gene=EVM0006865	sid|86485|pid|63985|hfid|381|sfid|51|gb|EMD85094.1|gi|451992614|taxonID|701091|BipolarismaydisC5
EVM0002343.1	502	71	495	CYP620_290	462	12	444	164/439(37.36)	0.57	0.05	439	282	4e-88	gene=EVM0002343	sid|82366|pid|60522|hfid|1495|sfid|620|gi|599366665|taxonID|650164|PhanerochaetecarnosaHHB-10118-sp
EVM0003207.1	542	443	530	CYP715_3	577	2	89	30/88(34.09)	0.57	0	88	63.2	4e-10	gene=EVM0003207	sid|104289|pid|79503|hfid|1616|sfid|715|gi|565373658|taxonID|4113|Solanumtuberosum
EVM0007369.1	339	30	339	CYP35_1	801	491	801	127/322(39.44)	0.54	0.07	322	186	3e-52	gene=EVM0007369	sid|80163|pid|58679|hfid|354|sfid|35|emb|CAP30519.2|gi|309360844|taxonID|6238|Caenorhabditisbriggsae
EVM0006486.1	244	6	156	CYP53_90	1096	231	382	36/152(23.68)	0.45	0.01	152	55.1	3e-08	gene=EVM0006486	sid|103759|pid|79014|hfid|439|sfid|53|gi|46127417|gb|ESU15311.1|gi|558865228|taxonID|229533|FusariumgraminearumPH-1
EVM0003270.1	689	226	517	CYP79_273	1231	309	598	86/296(29.05)	0.49	0.03	296	126	2e-29	gene=EVM0003270	sid|102190|pid|77592|hfid|620|sfid|79|gi|568853305|taxonID|2711|Citrussinensis
EVM0001389.1	707	385	705	CYP51_422	1260	272	539	92/332(27.71)	0.42	0.23	332	85.9	9e-17	gene=EVM0001389	sid|99192|pid|74874|hfid|381|sfid|51|gb|EEH02637.1|gi|225554338|taxonID|447093|AjellomycescapsulatusG186AR
EVM0005574.1	1842	1130	1416	CYP79_273	1231	314	625	76/320(23.75)	0.41	0.13	320	72	7e-12	gene=EVM0005574	sid|102190|pid|77592|hfid|620|sfid|79|gi|568853305|taxonID|2711|Citrussinensis
EVM0008415.1	1026	199	484	CYP79_273	1231	312	594	80/290(27.59)	0.49	0.04	290	123	4e-28	gene=EVM0008415	sid|102190|pid|77592|hfid|620|sfid|79|gi|568853305|taxonID|2711|Citrussinensis
EVM0010813.1	514	28	504	CYP620_32	516	31	510	177/489(36.20)	0.57	0.04	489	330	6e-106	gene=EVM0010813	sid|58532|pid|41335|hfid|1539|sfid|620|gi|597991915|taxonID|597362|Agaricusbisporusvar.burnettiiJB137-S8
EVM0009184.1	458	35	453	CYP620_304	507	32	504	161/493(32.66)	0.5	0.19	493	239	9e-72	gene=EVM0009184	sid|82381|pid|60536|hfid|1495|sfid|620|gb|KDQ62054.1|gi|646397903|taxonID|933084|JaapiaargillaceaMUCL33604
EVM0002264.1	162	6	127	CYP620_575	510	294	411	62/122(50.82)	0.64	0.03	122	125	1e-33	gene=EVM0002264	sid|84621|pid|62418|hfid|1509|sfid|620|dbj|BAL05104.1|gi|354961673|taxonID|5306|Phanerochaetechrysosporium
EVM0006742.1	820	557	752	CYP81_129	1825	1438	1629	58/220(26.36)	0.44	0.24	220	77	6e-14	gene=EVM0006742	sid|106489|pid|81460|hfid|637|sfid|81|emb|CBI33757.3|gi|296087383|taxonID|29760|Vitisvinifera
EVM0005829.1	235	1	186	CYP51_9	1237	368	537	57/191(29.84)	0.5	0.14	191	85.1	4e-18	gene=EVM0005829	sid|86483|pid|63984|hfid|381|sfid|51|gi|628209341|taxonID|930089|Bipolariszeicola26-R-13
EVM0010474.1	674	403	651	CYP81_129	1825	1438	1700	73/275(26.55)	0.43	0.14	275	83.2	5e-16	gene=EVM0010474	sid|106489|pid|81460|hfid|637|sfid|81|emb|CBI33757.3|gi|296087383|taxonID|29760|Vitisvinifera
EVM0002398.1	616	440	547	CYP51_7	1204	369	475	41/115(35.65)	0.55	0.13	115	58.2	3e-08	gene=EVM0002398	sid|86480|pid|63982|hfid|381|sfid|51|gi|627837805|taxonID|930090|BipolarisoryzaeATCC44560
EVM0008771.1	94	23	68	CYP81_129	1825	1535	1581	22/47(46.81)	0.66	0.02	47	48.1	5e-07	gene=EVM0008771	sid|106489|pid|81460|hfid|637|sfid|81|emb|CBI33757.3|gi|296087383|taxonID|29760|Vitisvinifera
EVM0002304.1	622	38	202	CYP51_422	1260	272	417	43/166(25.90)	0.49	0.13	166	52.8	1e-06	gene=EVM0002304	sid|99192|pid|74874|hfid|381|sfid|51|gb|EEH02637.1|gi|225554338|taxonID|447093|AjellomycescapsulatusG186AR
EVM0010116.1	506	102	161	CYP2_4011	988	312	364	22/60(36.67)	0.58	0.12	60	50.4	4e-06	gene=EVM0010116	sid|104649|pid|79831|hfid|30|sfid|2|gb|EMP27056.1|gi|465956648|taxonID|8469|Cheloniamydas
EVM0002450.1	1501	503	873	CYP125_110	942	29	418	107/413(25.91)	0.39	0.16	413	72	4e-12	gene=EVM0002450	sid|73574|pid|53194|hfid|1003|sfid|125|gi|517413015|taxonID|168697|Salinisporaarenicola
EVM0009259.1	1003	414	605	CYP51_11	1217	278	468	65/198(32.83)	0.51	0.07	198	89	2e-17	gene=EVM0009259	sid|86485|pid|63985|hfid|381|sfid|51|gb|EMD85094.1|gi|451992614|taxonID|701091|BipolarismaydisC5
EVM0009043.1	1277	978	1252	CYP51_6	1198	251	532	93/293(31.74)	0.49	0.1	293	128	2e-29	gene=EVM0009043	sid|86481|pid|63983|hfid|381|sfid|51|gb|KEQ58462.1|gi|662500826|taxonID|1043003|AureobasidiummelanogenumCBS110374
EVM0004640.1	519	1	519	CYP61_9	519	1	519	517/519(99.61)	0.99	0	519	1081	0	gene=EVM0004640	sid|64034|pid|45610|hfid|486|sfid|61|gb|EUC67164.1|gi|576994569|taxonID|1086054|RhizoctoniasolaniAG-3Rhs1AP
EVM0010119.1	2332	2061	2318	CYP51_422	1260	283	539	87/270(32.22)	0.49	0.09	270	112	3e-24	gene=EVM0010119	sid|99192|pid|74874|hfid|381|sfid|51|gb|EEH02637.1|gi|225554338|taxonID|447093|AjellomycescapsulatusG186AR
EVM0000468.1	1043	3	254	CYP78_61	886	619	864	66/254(25.98)	0.49	0.04	254	88.2	3e-17	gene=EVM0000468	sid|88648|pid|65824|hfid|617|sfid|78|gb|EGU87652.1|gi|342888294|taxonID|660025|FusariumoxysporumFo5176
EVM0003656.1	839	35	370	CYP51_8	1236	269	584	83/351(23.65)	0.47	0.14	351	89.4	1e-17	gene=EVM0003656	sid|86482|pid|63984|hfid|381|sfid|51|gb|EUN26126.1|gi|578488685|taxonID|930091|BipolarisvictoriaeFI3
EVM0009904.1	1448	1082	1410	CYP51_421	1213	235	546	103/342(30.12)	0.48	0.13	342	137	3e-32	gene=EVM0009904	sid|99191|pid|74873|hfid|381|sfid|51|gb|EER36755.1|gi|240273233|taxonID|544712|AjellomycescapsulatusH143
EVM0003855.1	553	39	549	CYP53_90	1096	65	536	137/530(25.85)	0.49	0.15	530	189	2e-50	gene=EVM0003855	sid|103759|pid|79014|hfid|439|sfid|53|gi|46127417|gb|ESU15311.1|gi|558865228|taxonID|229533|FusariumgraminearumPH-1
EVM0002988.1	535	7	339	CYP107_2761	891	102	437	136/373(36.46)	0.5	0.21	373	220	7e-62	gene=EVM0002988	sid|109594|pid|84367|hfid|836|sfid|107|gb|EST32788.1|gi|558541738|taxonID|1352941|StreptomycesniveusNCIMB11891
EVM0005232.1	453	74	409	CYP53_90	1096	158	478	85/345(24.64)	0.43	0.1	345	93.2	1e-19	gene=EVM0005232	sid|103759|pid|79014|hfid|439|sfid|53|gi|46127417|gb|ESU15311.1|gi|558865228|taxonID|229533|FusariumgraminearumPH-1
EVM0011021.1	1614	774	966	CYP51_420	1213	287	483	59/212(27.83)	0.46	0.16	212	68.6	7e-11	gene=EVM0011021	sid|99190|pid|74873|hfid|381|sfid|51|gb|EGC42569.1|gi|325089259|taxonID|544711|AjellomycescapsulatusH88
EVM0000460.1	1793	535	753	CYP51_11	1217	276	476	64/228(28.07)	0.46	0.16	228	81.3	9e-15	gene=EVM0000460	sid|86485|pid|63985|hfid|381|sfid|51|gb|EMD85094.1|gi|451992614|taxonID|701091|BipolarismaydisC5
EVM0008427.1	2816	1783	1987	CYP51_6	1198	261	473	62/216(28.70)	0.46	0.06	216	75.5	8e-13	gene=EVM0008427	sid|86481|pid|63983|hfid|381|sfid|51|gb|KEQ58462.1|gi|662500826|taxonID|1043003|AureobasidiummelanogenumCBS110374
EVM0000819.1	923	659	915	CYP51_422	1260	276	536	80/281(28.47)	0.47	0.16	281	88.2	3e-17	gene=EVM0000819	sid|99192|pid|74874|hfid|381|sfid|51|gb|EEH02637.1|gi|225554338|taxonID|447093|AjellomycescapsulatusG186AR
EVM0009163.1	459	38	224	CYP749_142	543	31	216	50/200(25.00)	0.43	0.14	200	48.9	9e-06	gene=EVM0009163	sid|19929|pid|15005|hfid|1658|sfid|749|gi|658062391|taxonID|3750|Malusdomestica
EVM0008211.1	493	138	404	CYP706_140	817	529	801	69/287(24.04)	0.39	0.12	287	60.5	3e-09	gene=EVM0008211	sid|17385|pid|12810|hfid|1590|sfid|706|gb|EXB54433.1|gi|587864834|taxonID|981085|Morusnotabilis
EVM0001695.1	397	40	329	CYP51_422	1260	272	540	87/298(29.19)	0.43	0.12	298	91.7	2e-19	gene=EVM0001695	sid|99192|pid|74874|hfid|381|sfid|51|gb|EEH02637.1|gi|225554338|taxonID|447093|AjellomycescapsulatusG186AR
EVM0005453.1	1068	200	409	CYP81_129	1825	1414	1633	59/227(25.99)	0.44	0.11	227	63.2	2e-09	gene=EVM0005453	sid|106489|pid|81460|hfid|637|sfid|81|emb|CBI33757.3|gi|296087383|taxonID|29760|Vitisvinifera
EVM0001969.1	987	73	200	CYP51_568	1238	216	332	42/128(32.81)	0.51	0.09	128	75.9	2e-13	gene=EVM0001969	sid|92169|pid|68814|hfid|375|sfid|51|gi|514708779|taxonID|8839|Anasplatyrhynchos
EVM0007801.1	434	88	429	CYP53_71	1159	770	1115	92/367(25.07)	0.46	0.13	367	99.4	7e-22	gene=EVM0007801	sid|68633|pid|49262|hfid|443|sfid|53|gb|EWY82992.1|gi|587660624|taxonID|909455|FusariumoxysporumFOSC3-a
EVM0007579.1	945	389	581	CYP505_298	1266	978	1181	56/207(27.05)	0.46	0.08	207	65.1	3e-10	gene=EVM0007579	sid|14501|pid|10660|hfid|1406|sfid|505|gb|EHL01570.1|gi|361129682|taxonID|1104152|Glarealozoyensis74030
EVM0007457.1	498	195	335	CYP51_6	1198	268	412	48/148(32.43)	0.51	0.07	148	68.9	7e-12	gene=EVM0007457	sid|86481|pid|63983|hfid|381|sfid|51|gb|KEQ58462.1|gi|662500826|taxonID|1043003|AureobasidiummelanogenumCBS110374
EVM0000611.1	351	15	272	CYP51_422	1260	293	546	76/271(28.04)	0.48	0.11	271	96.3	3e-21	gene=EVM0000611	sid|99192|pid|74874|hfid|381|sfid|51|gb|EEH02637.1|gi|225554338|taxonID|447093|AjellomycescapsulatusG186AR
EVM0001855.1	623	16	300	CYP51_421	1213	228	520	100/303(33.00)	0.54	0.09	303	167	7e-43	gene=EVM0001855	sid|99191|pid|74873|hfid|381|sfid|51|gb|EER36755.1|gi|240273233|taxonID|544712|AjellomycescapsulatusH143
EVM0000779.1	507	44	507	CYP4_191	579	68	578	142/539(26.35)	0.43	0.19	539	164	1e-43	gene=EVM0000779	sid|84732|pid|62497|hfid|163|sfid|4|gb|KEP46682.1|gi|660959578|taxonID|1423351|Rhizoctoniasolani123E
EVM0008492.1	1045	135	405	CYP706_140	817	529	801	77/289(26.64)	0.42	0.12	289	66.2	2e-10	gene=EVM0008492	sid|17385|pid|12810|hfid|1590|sfid|706|gb|EXB54433.1|gi|587864834|taxonID|981085|Morusnotabilis
EVM0007971.1	364	97	289	CYP81_129	1825	1438	1633	60/208(28.85)	0.48	0.13	208	88.6	1e-18	gene=EVM0007971	sid|106489|pid|81460|hfid|637|sfid|81|emb|CBI33757.3|gi|296087383|taxonID|29760|Vitisvinifera
EVM0002080.1	237	84	223	CYP51_11	1217	393	533	46/145(31.72)	0.5	0.06	145	49.7	1e-06	gene=EVM0002080	sid|86485|pid|63985|hfid|381|sfid|51|gb|EMD85094.1|gi|451992614|taxonID|701091|BipolarismaydisC5
EVM0000911.1	538	13	533	CYP526_17	580	18	578	161/568(28.35)	0.46	0.1	568	209	4e-59	gene=EVM0000911	sid|75114|pid|54501|hfid|1442|sfid|526|gb|EQB50941.1|gi|530469869|taxonID|1237896|ColletotrichumgloeosporioidesCg-14
EVM0000289.1	386	12	373	CYP526_34	580	163	578	119/421(28.27)	0.43	0.15	421	146	2e-38	gene=EVM0000289	sid|96477|pid|72525|hfid|1439|sfid|526|gb|KER00366.1|gi|662543068|taxonID|1043005|AureobasidiumsubglacialeEXF-2481
EVM0003265.1	124	7	115	CYP526_41	620	28	138	39/113(34.51)	0.51	0.05	113	49.3	2e-07	gene=EVM0003265	sid|102828|pid|78171|hfid|1437|sfid|526|gb|KDN60273.1|gi|640915372|taxonID|1173701|Colletotrichumsublineola
EVM0001340.1	513	43	509	CYP620_8	524	48	520	200/477(41.93)	0.6	0.03	477	379	2e-124	gene=EVM0001340	sid|99112|pid|74810|hfid|1546|sfid|620|gi|630201753|taxonID|1381753|MoniliophthoraroreriMCA2997
EVM0011132.1	509	2	504	CYP620_307	506	4	503	235/512(45.90)	0.64	0.04	512	437	1e-147	gene=EVM0011132	sid|82383|pid|60538|hfid|1495|sfid|620|dbj|BAL05081.1|gi|354961627|taxonID|5306|Phanerochaetechrysosporium
EVM0004317.1	249	1	235	CYP620_287	504	73	299	84/236(35.59)	0.6	0.04	236	172	2e-49	gene=EVM0004317	sid|85481|pid|63131|hfid|1495|sfid|620|gb|KDQ57072.1|gi|646392558|taxonID|933084|JaapiaargillaceaMUCL33604
EVM0005327.1	956	564	956	CYP101_30	414	13	406	163/396(41.16)	0.58	0.01	396	317	9e-98	gene=EVM0005327	sid|14|pid|3|hfid|739|sfid|101|gi|49259271|gi|49259272|pdb|1T86(A,B)|pdb|1T85(A)|taxonID|303|Pseudomonasputida
EVM0001230.1	304	80	302	CYP504_177	781	523	773	62/261(23.75)	0.41	0.18	261	53.1	2e-07	gene=EVM0001230	sid|14348|pid|10538|hfid|1401|sfid|504|gi|629670177|taxonID|1287681|EutypalataUCREL1
EVM0005935.1	822	7	375	CYP125_104	926	72	449	117/402(29.10)	0.43	0.14	402	122	3e-28	gene=EVM0005935	sid|73568|pid|53191|hfid|1003|sfid|125|gi|494724365|taxonID|285679|Micromonosporalupini
EVM0007622.1	919	61	581	CYP125_104	926	1	490	158/543(29.10)	0.43	0.14	543	145	4e-35	gene=EVM0007622	sid|73568|pid|53191|hfid|1003|sfid|125|gi|494724365|taxonID|285679|Micromonosporalupini
EVM0010934.1	541	319	537	CYP504_177	781	523	773	70/253(27.67)	0.46	0.14	253	84	1e-16	gene=EVM0010934	sid|14348|pid|10538|hfid|1401|sfid|504|gi|629670177|taxonID|1287681|EutypalataUCREL1
EVM0004220.1	634	18	239	CYP51_422	1260	273	475	64/228(28.07)	0.52	0.14	228	97.8	1e-20	gene=EVM0004220	sid|99192|pid|74874|hfid|381|sfid|51|gb|EEH02637.1|gi|225554338|taxonID|447093|AjellomycescapsulatusG186AR
EVM0006712.1	381	149	380	CYP504_177	781	521	780	68/267(25.47)	0.41	0.16	267	56.2	4e-08	gene=EVM0006712	sid|14348|pid|10538|hfid|1401|sfid|504|gi|629670177|taxonID|1287681|EutypalataUCREL1
EVM0004152.1	1523	967	1437	CYP125_104	926	26	455	130/495(26.26)	0.39	0.18	495	93.2	1e-18	gene=EVM0004152	sid|73568|pid|53191|hfid|1003|sfid|125|gi|494724365|taxonID|285679|Micromonosporalupini
EVM0006107.1	1361	101	302	CYP102_906	1526	1289	1501	68/221(30.77)	0.45	0.12	221	57.4	1e-07	gene=EVM0006107	sid|43702|pid|30941|hfid|757|sfid|102|gb|ENH79942.1|gi|477528157|taxonID|1213857|ColletotrichumorbiculareMAFF240422
EVM0006766.1	604	78	603	CYP125_105	925	5	539	149/564(26.42)	0.41	0.12	564	114	4e-26	gene=EVM0006766	sid|73569|pid|53192|hfid|1003|sfid|125|gi|511269706|taxonID|31958|Amycolatopsisorientalis
EVM0003010.1	680	278	467	CYP504_177	781	554	762	46/212(21.70)	0.42	0.12	212	53.9	5e-07	gene=EVM0003010	sid|14348|pid|10538|hfid|1401|sfid|504|gi|629670177|taxonID|1287681|EutypalataUCREL1
EVM0001758.1	318	24	309	CYP71_1529	676	394	665	75/311(24.12)	0.38	0.21	311	60.8	7e-10	gene=EVM0001758	sid|70530|pid|50825|hfid|553|sfid|71|gi|302892481|taxonID|660122|NectriahaematococcampVI77-13-4
EVM0008986.1	798	412	798	CYP53_69	1115	605	1004	174/405(42.96)	0.62	0.06	405	345	1e-102	gene=EVM0008986	sid|100108|pid|75725|hfid|443|sfid|53|gb|EGU84572.1|gi|342884354|taxonID|660025|FusariumoxysporumFo5176
EVM0004696.1	437	34	425	CYP620_610	520	67	480	150/432(34.72)	0.55	0.13	432	270	6e-84	gene=EVM0004696	sid|76597|pid|55740|hfid|1502|sfid|620|gb|KDQ59121.1|gi|646394748|taxonID|933084|JaapiaargillaceaMUCL33604
EVM0005895.1	378	7	263	CYP53_90	1096	170	423	63/267(23.60)	0.43	0.09	267	51.2	1e-06	gene=EVM0005895	sid|103759|pid|79014|hfid|439|sfid|53|gi|46127417|gb|ESU15311.1|gi|558865228|taxonID|229533|FusariumgraminearumPH-1
EVM0006296.1	543	7	539	CYP4_188	566	14	564	267/559(47.76)	0.66	0.06	559	546	0	gene=EVM0006296	sid|84733|pid|62498|hfid|163|sfid|4|gb|EUC56801.1|gi|576984058|taxonID|1086054|RhizoctoniasolaniAG-3Rhs1AP
EVM0007650.1	537	29	533	CYP4_188	566	35	564	263/534(49.25)	0.67	0.06	534	546	0	gene=EVM0007650	sid|84733|pid|62498|hfid|163|sfid|4|gb|EUC56801.1|gi|576984058|taxonID|1086054|RhizoctoniasolaniAG-3Rhs1AP
EVM0007729.1	545	29	541	CYP4_188	566	35	564	268/534(50.19)	0.68	0.05	534	560	0	gene=EVM0007729	sid|84733|pid|62498|hfid|163|sfid|4|gb|EUC56801.1|gi|576984058|taxonID|1086054|RhizoctoniasolaniAG-3Rhs1AP
EVM0005306.1	516	93	468	CYP3_1126	571	37	489	132/461(28.63)	0.44	0.2	461	178	2e-48	gene=EVM0005306	sid|63367|pid|45064|hfid|86|sfid|3|gi|156056064|taxonID|665079|Sclerotiniasclerotiorum1980UF-70
EVM0003596.1	512	29	508	CYP620_612	484	2	481	175/498(35.14)	0.53	0.07	498	286	2e-89	gene=EVM0003596	sid|76599|pid|55742|hfid|1502|sfid|620|gb|KDQ59106.1|gi|646394733|taxonID|933084|JaapiaargillaceaMUCL33604
EVM0008683.1	193	3	183	CYP1_751	474	290	467	114/181(62.98)	0.77	0.02	181	241	2e-76	gene=EVM0008683	sid|75914|pid|55194|hfid|4|sfid|1|emb|CCO31959.1|gi|471892485|taxonID|1108050|RhizoctoniasolaniAG-1IB
EVM0000498.1	514	29	511	CYP6_1065	528	27	528	186/511(36.40)	0.54	0.07	511	309	2e-97	gene=EVM0000498	sid|90730|pid|67598|hfid|204|sfid|6|gi|615473883|taxonID|1445577|ColletotrichumfioriniaePJ7
EVM0002387.1	450	9	327	CYP51_422	1260	272	584	113/331(34.14)	0.53	0.09	331	179	8e-48	gene=EVM0002387	sid|99192|pid|74874|hfid|381|sfid|51|gb|EEH02637.1|gi|225554338|taxonID|447093|AjellomycescapsulatusG186AR
[truncated: 112 more rows]

## Sheet: Sheet5
Query_id	Query_length	Query_start	Query_end	Subject_id	Subject_length	Subject_start	Subject_end	Identity	Positive	Gap	Align_length	Score	E_value	Query_annotation	Subject_annotation
[truncated: 621 more rows]

[truncated: 11 more sheets: Sheet6, Sheet7, Sheet8, Sheet9, Sheet10, Sheet11, Sheet12, Sheet13, Sheet14, Sheet15, Sheet16]
